# Supplementary material for: Variability of surface and underwater nocturnal spectral irradiance with the presence of clouds in urban and peri-urban wetlands
Source: PLoS One. 2017 Nov 8;12(11):e0186808. doi: 10.1371/journal.pone.0186808 (PMC5695598; doi:10.1371/journal.pone.0186808)
Supplement: S1 Table — The location of sampling sites, date and time of measurement, and irradiance values under clear and overcast skies during moonless nights are given. (XLSX) [file pone.0186808.s005.xlsx]

## Sheet: Feuil1
	Coordinates (WGS84)		Clear sky		Overcast sky		Irradiance (mole photon/cm²)
Site	Latitude	Longitude	Date	Time	Date	Time	clear sky	overcast sky	Difference	Ratio
S01	47.51	-0.603386	2016-05-03	23:01:00	2016-06-03	00:07:00	0.000938224	0.0605306	0.0595923	64.5161
S02	47.508	-0.612084	2016-05-03	23:18:00	2016-06-03	00:21:00	0.00590436	0.0369267	0.0310223	6.25414
S03	47.51	-0.6157	2016-05-03	23:31:00	2016-06-03	00:39:00	0.00253667	0.0251347	0.022598	9.90853
S05	47.4824	-0.647801	2016-05-04	00:03:00	2016-06-02	23:49:00	0.00590907	0.0083749	0.00246584	1.4173
S06	47.476	-0.653771	2016-05-04	00:31:00	2016-06-03	23:47:00	0.00499094	0.011866	0.00687504	2.37751
S07	47.4762	-0.646058	2016-05-04	00:46:00	2016-06-03	23:57:00	0.00812521	0.012649	0.00452377	1.55676
S08	47.473	-0.63363	2016-05-04	01:56:00	2016-06-03	23:53:00	0.00233702	0.0175271	0.0151901	7.49978
S10	47.4808	-0.619136	2016-05-04	01:42:00	2016-05-13	23:04:00	0.0058343	0.0563381	0.0505037	9.65634
S12	47.4788	-0.667892	2016-05-04	23:16:00	2016-06-03	23:18:00	0.00370158	0.00549771	0.00179614	1.48524
S13	47.4868	-0.633173	2016-05-04	23:36:00	2016-05-13	23:14:00	0.00270093	0.0203304	0.0176294	7.52717
S15	47.4984	-0.564697	2016-05-05	00:19:00	2016-06-04	00:49:00	0.00933415	0.0297418	0.0204077	3.18634
S16	47.5047	-0.569725	2016-05-05	00:36:00	2016-06-03	01:21:00	0.00197181	0.0197111	0.0177393	9.99643
S17	47.5209	-0.571844	2016-05-05	00:43:00	2016-06-04	00:26:00	0.00464911	0.00728561	0.0026365	1.5671
S18	47.5126	-0.569841	2016-05-05	00:52:00	2016-06-04	00:34:00	0.0126749	0.0133657	0.000690841	1.0545
S19	47.4948	-0.547849	2016-05-04	01:03:00	2016-05-13	01:37:00	0.0172827	0.0327076	0.015425	1.89251
S21	47.4749	-0.557647	2016-05-05	01:24:00	2016-05-13	01:53:00	0.0306432	0.0610005	0.0303572	1.99067
S22	47.4723	-0.562617	2016-05-05	01:31:00	2016-05-13	01:59:00	0.0364271	0.0937677	0.0573405	2.57412
S23	47.4694	-0.570875	2016-05-05	01:53:00	2016-05-13	02:27:00	0.000794694	0.0480011	0.0472064	60.4019
S24	47.4599	-0.592905	2016-05-05	02:10:00	2016-05-13	02:44:00	0.0617865	0.100034	0.0382474	1.61903
S25	47.4615	-0.589812	2016-05-05	02:18:00	2016-05-13	02:53:00	0.00162532	0.0111831	0.00955782	6.88058
S27	47.4331	-0.476524	2016-05-05	23:26:00	2016-05-12	23:36:00	0.000603945	0.0127077	0.0121037	21.0411
S28	47.4427	-0.461796	2016-05-05	23:50:00	2016-05-12	23:47:00	0.00167649	0.0239871	0.0223106	14.308
S29	47.4476	-0.454847	2016-05-06	00:05:00	2016-05-12	23:58:00	0.000454982	0.00533821	0.00488323	11.7328
S30	47.4458	-0.484353	2016-05-06	00:26:00	2016-05-13	00:28:00	0.141381	0.168213	0.0268314	1.18978
S31	47.4483	-0.489864	2016-05-06	00:30:00	2016-05-13	00:12:00	0.00217832	0.0306157	0.0284374	14.0548
S32	47.45	-0.487458	2016-05-06	00:55:00	2016-05-13	00:21:00	0.00123011	0.0380997	0.0368696	30.9725
S33	47.472	-0.502393	2016-05-06	01:15:00	2016-05-13	00:46:00	0.0424766	0.0441075	0.00163093	1.0384
S34	47.4858	-0.484745	2016-05-06	01:42:00	2016-05-13	01:06:00	0.000978822	0.00854717	0.00756835	8.7321
