# Supplementary material for: Variability of surface and underwater nocturnal spectral irradiance with the presence of clouds in urban and peri-urban wetlands
Source: PLoS One. 2017 Nov 8;12(11):e0186808. doi: 10.1371/journal.pone.0186808 (PMC5695598; doi:10.1371/journal.pone.0186808)
Supplement: S2 Table — (XLSX) [file pone.0186808.s006.xlsx]

## Sheet: Description
	Data represents downward irradiance spectra measured at night under a clear sky or an overcast sky
	The first line gives the date of the measurement
	The second line gives the site ID. The same sites have been sampled on each context (clear, overcast)
	The first column represents wavelenghts in nm
	Sites are therefore displayed from column 2 to 29
	Each other cell represent downward irradiance per nm in mole photon/cm2

## Sheet: Clear sky
Date	030516	030516	030516	040516	040516	040516	040516	040516	040516	040516	050516	050516	050516	050516	050516	050516	050516	050516	050516	050516	050516	050516	060516	060516	060516	060516	060516	060516
Wavelength	S01	S02	S03	S05	S06	S07	S08	S10	S12	S13	S15	S16	S17	S18	S19	S21	S22	S23	S24	S25	S27	S28	S29	S30	S31	S32	S33	0
300	0	0.000122173	0.000112321	0	2.75799e-05	4.72345e-05	0	0	0	0	0	0	0.000200655	0.000224272	0.000305765	0.000339098	0.000111913	0	0.000300519	0	0	4.63082e-05	0	0	0	0	0.000685766	0
301	0	1.27517e-05	8.04497e-05	0	0	5.20436e-05	0	0	0	0	0	0	2.89849e-05	0.000197913	0.000523623	0.000595784	0.000397552	0	0.000241218	0	0	8.72466e-05	0	0	0	0	0.000310983	2.27414e-05
302	0	9.26088e-05	6.53408e-05	7.10756e-05	0	1.45742e-05	0	0	3.98516e-05	0	1.16714e-07	7.30094e-05	6.62082e-05	0.000313325	0.000476107	0.00045924	0.000299874	0	0.000280817	0	0	6.71614e-06	0	2.40915e-05	0	0	0.000456909	0
303	0	6.50448e-05	0	0	0	1.39473e-05	0	0	0.000113803	0	0	0	0	0.000282322	0.000535786	0.000439392	0.000269963	0	0.000206312	0	0	0	0	4.39824e-05	0	0	0.000418259	0
304	0	4.01411e-05	0	0	0	0.00011095	0	0	9.97261e-05	7.50913e-05	0	0	0	0.000334963	0.000622693	0.000436876	0.000106988	0	0.000169058	0	0	0	0	0.000107763	0	0	0.000503685	0
305	0	9.60855e-05	0	0	0	0.000193295	0	0	1.32842e-05	0	0	0	5.60752e-05	0.000339664	0.000386305	0.000158918	0	0	0.000275483	0	0	0	0	7.64109e-05	0	0	0.000715021	0
306	0	8.32601e-05	0	0	3.50342e-05	0.000227127	0	0	4.59461e-05	0	0	0	7.3799e-05	0.000250402	0.000258162	0.00018398	0	0	0.000230201	0	0	0	0	2.09461e-05	0	0	0.000703417	0
307	0	0	0	0	9.58898e-05	0.000230748	0	0	6.19681e-05	0	0	0	0.000147645	0.000223756	0.000249709	0.000131378	0	6.63769e-06	0.000275362	1.99053e-05	0	0	0	0	0	0	0.000698118	0
308	0	6.80391e-05	4.23814e-05	0	0.000172899	0.000182513	0	1.50041e-05	0	0	0	0	0.00012493	0.000162362	0.000215292	1.43578e-05	0	2.89845e-05	0.000298191	6.56577e-05	0	0	0	0	0	0	0.000614891	0
309	0	2.80382e-05	1.41179e-05	0	8.10478e-05	0.000132535	0	7.23247e-06	0.000119175	0	0	0	7.27165e-05	0.000146067	0.000256232	5.85828e-05	0	0	0.000271904	0	0	0	0	0	0	0	0.000558688	0
310	0	0.00016633	0	0	7.66505e-05	0.000177553	0	3.4301e-05	0.000109922	0	0	0	8.28592e-05	0.00010399	0.000222568	9.53881e-06	0	0	0.000298811	0	0	3.52864e-05	0	0	2.6e-05	0	0.000622073	0
311	0	0.000132081	0	0	5.29533e-05	0.000108017	0	9.04914e-06	0.000122752	0	1.19189e-05	0	0	0	0.000106002	4.84423e-05	0	0	0.00024241	0	0	0.000198165	0	3.84423e-05	3.18034e-05	0	0.000658066	0
312	0	0.000147905	0	0	0	7.51194e-05	0	0	0.000159929	3.96073e-05	0	0	3.13341e-05	5.031e-05	4.70471e-05	8.10838e-05	0	1.86671e-05	0.000268024	0	0	0.000130404	0	5.80597e-05	5.86429e-05	1.88347e-05	0.000684668	0
313	0	0.000188482	0	0	0	5.50205e-05	0	0	0.000188449	2.99732e-05	0	0	2.55623e-05	4.15181e-05	0.000107447	0.000146921	0	1.65024e-05	0.000227499	0	0	8.75292e-05	0	0	0	0	0.000626607	0
314	0	0.000129849	1.03069e-05	0	0	0	0	2.15223e-05	0.000123748	0.000100379	0	0	0	9.92797e-05	0.000327812	0.00023055	3.96311e-05	0	0.000173082	0	0	0.000108342	0	0	0	0	0.000436206	0
315	0	0.000300664	2.55198e-05	0	0	0	0	2.15988e-05	0	0.000133192	0	5.07903e-06	0	0.000174887	0.000402175	0.000201472	4.15763e-05	0	0.000189144	0	0	0	0	0	0	0	0.000408489	0
316	0	0.000192799	2.18949e-05	0	4.05405e-05	0	8.14737e-05	3.48709e-05	0	7.43206e-05	0	0	0	0.00016722	0.000436321	0.000276115	0.000133359	0	0.000153105	0	0	5.07943e-05	0	0	0	0	0.000436067	0
317	0	0.00016458	7.05063e-06	0	9.51512e-05	0	2.55588e-05	0	0	7.0248e-05	0	0	0	0.000161038	0.000385765	0.000271361	5.86472e-05	0	0.000139996	0	0	0.000102235	0	0	0	0	0.000478781	0
318	0	0.000286	0	0	7.18156e-05	8.29116e-05	4.60915e-05	0	0	0	0	0	5.34992e-05	0.00015709	0.000206724	0.000262862	0	0	0.000181865	2.57317e-05	0	8.61349e-05	0	4.36387e-05	0	0	0.000537276	0
319	0	0.000167364	0	0	5.02566e-05	8.4e-05	2.73178e-06	0	7.36472e-05	0	0	8.12246e-06	7.73907e-05	0.000159598	0.000240353	0.000345283	7.03557e-05	0	0.000202781	7.07085e-05	0	0.00011044	0	7.2414e-05	0	0	0.000510866	0
320	0	0.000167078	0	0	9.26556e-05	6.24038e-05	0	0	0	0	0	0	8.10594e-05	8.35772e-05	6.78052e-05	0.000290287	4.45392e-05	1.44252e-05	0.000211463	9.16556e-05	0	0.000119404	0	0.000120943	0	0	0.00054481	0
321	0	0.0002069	0	0	1.09542e-05	3.71313e-05	0	0	0	0	0	0	9.79917e-05	0.000130887	8.51395e-05	0.000289467	0.000119719	4.48687e-05	0.00022629	0.000100879	0	7.31418e-05	0	1.28792e-05	0	0	0.000545952	0
322	0	6.19487e-05	0	0	2.06458e-05	0	0	0	7.41295e-06	0	2.48237e-05	1.8802e-06	7.77061e-05	0.000123293	8.25885e-05	0.000231649	4.96421e-05	6.07068e-05	0.000239472	0.000112295	0	3.78229e-05	0	0	0	3.41771e-05	0.000602529	0
323	0	0	0	0	2.94454e-05	0	0	0	0	0	6.42089e-05	0	0	0.000132178	0.000218359	0.000210103	0.000311089	0	0.000198596	0	0	2.87158e-05	0	0	0	0	0.000375534	0
324	0	0	1.62826e-05	0	0	1.62898e-05	0	0	3.12148e-05	3.68838e-05	3.2814e-05	0	0	0.000141138	0.000345766	0.000224751	0.000349461	0	0.000178993	0	0	4.12343e-05	0	0	0	0	0.000297952	0
325	0	0	0	0	0	0	0	0	0	0.000153805	0	0	0	0	9.50382e-05	0	1.43902e-05	0	0.000135868	0	0	0	0	0	0	0	0.000566617	0
326	0	0	4.18695e-05	0	1.79693e-05	1.67696e-05	0	0	0	0.000220046	0	0	0	0	0.000120962	0	8.9e-05	0	0.000109038	0	0	0	0	0	0	0	0.000498862	0
327	0	2.76404e-05	0	0	4.60111e-05	0.000107997	0	0	0	0.000149627	0	0	0	0	0	0	0	0	0.000168006	0	0	0	0	0	0	0.000144736	0.000680371	0
328	0	0.000109463	0	0	0.000117269	8.85852e-05	0	0	0	8.12173e-06	0	0	0	0	0	0	0	0	3.63861e-05	0	0	0	0	0	0	0.000289244	0.000734585	0
329	0	3.73984e-05	0	0	0.000144599	0.000128	1.74014e-05	0	0	0	0	0	0	0.000106198	0.000266797	0	0	0	0	0	0	0	0	0	0	0	0.000358802	0
330	0	0.000135133	0	0	0.000122256	7.32584e-05	0	0	3.43107e-05	0	2.66841e-05	0	0	0.00016	0.000285687	0	0	0	0	0	0	0	0	0	0	0	0.000322253	0
331	0	0.000150299	0	0	9.03506e-05	3.13247e-05	0	2.46753e-05	0.000124869	0	0	0	0	0.000148078	0.000268311	0	0	0	0	0	0	0	0	0	0	0	0.000328974	0
332	0	0.000112032	0	0	2.51667e-05	1.48602e-05	0	3.71022e-05	5.8414e-05	0	0	0	0	0.000148903	0.000207925	0	0	0	0	0	0	0	0	3.03548e-05	0	0	0.000300962	0
333	0	0.000142781	0	0	2.85308e-05	0	0	6.54649e-05	0.000102237	0	0	1.01492e-05	1.95308e-05	0.000153237	0.000157614	0	9.98596e-05	0	0	0	0	2.7632e-06	0	5.7e-05	0	0	0.00045529	0
334	0	2.81915e-05	0	0	1.84043e-05	0	0	7.20638e-05	0	0	0	0	0	9.90638e-05	0.000135255	0	0.000151213	0	7.96172e-05	0	0	6.04043e-05	0	7.62766e-05	0	0	0.000453234	0
335	0	4.78216e-07	1.98637e-05	0	9.28073e-05	0	0	0	0	0	0	0	0	7.29072e-05	6.09436e-05	4.75746e-05	0.000161189	0	9.84982e-05	0	0	4.42691e-05	0	6.52327e-05	0	0	0.000476156	0
336	0	0	1.25128e-05	0	8.98974e-05	0	0	0	0	0	0	0	0	5.12137e-05	0.000162855	0.000161855	0.000239342	0	0.000133684	0	0	5.32393e-05	0	4.41026e-05	4.60686e-06	0	0.000417128	0
337	0	0	5.51979e-05	0	0.000105105	2.98156e-05	1.42894e-05	0	0	0	0	0	0	3.02234e-05	9.87618e-05	0.000143421	0.000163684	3.76716e-05	0.000212658	2.62773e-05	0	2.76447e-05	0	0	0	0	0.000395606	0
338	0	0	7.71988e-05	0	0.000100277	3.75362e-05	3.36626e-05	2.61447e-06	0	0	0	0	4.28434e-05	6.29217e-05	0.000115717	0.000126476	0.000128259	4.29578e-05	0.000201928	9.46325e-05	0	1.58614e-05	0	0	0	0	0.000408373	0
339	0	0	1.77112e-05	0	1.34209e-05	3.4923e-05	4.96836e-05	1.33425e-05	0	7.2315e-05	0	0	6.37895e-05	8.34993e-05	0.000164078	0.000135763	0.00011108	0	0.000156817	5.77126e-05	0	2.68679e-05	0	0	0	0	0.000342525	0
340	0	0	1.27485e-05	0	4.58957e-05	3.20491e-05	0.000101301	1.98405e-05	0	4.72024e-05	0	0	3.90491e-05	6.9546e-05	8.68527e-05	9.81963e-05	7.75458e-06	0	0.000131159	7.70549e-06	0	3.52945e-05	0	0	0	0	0.00038035	2.72468e-05
341	0	0	0	0	0	0	0.000101949	4.03798e-05	0	7.19874e-05	0	0	9.19618e-06	5.17215e-05	9.86646e-05	8.17658e-05	0	0	7.82405e-05	0	0	1.0481e-05	0	0	0	0	0.00033862	4.49748e-05
342	0	1.62566e-05	0	0	1.87961e-05	1.0866e-05	6.54777e-05	5.20447e-05	0	7.82738e-05	0	0	0	2.89553e-05	3.95785e-05	9.9866e-05	3.50861e-06	0	7.77709e-05	0	0	0	0	0	0	0	0.00033681	4.28753e-05
343	0	9.46378e-05	9.27567e-06	4.76137e-05	3.33742e-05	0	1.15996e-05	7.19256e-05	0	1.7662e-05	0	0	0	3.5163e-05	2.92615e-05	0.000111899	0	0	0.000116813	0	0	2.45875e-05	0	0	0	0	0.000356976	4.29773e-05
344	1.61078e-06	5.39592e-05	4.06787e-05	0.000122	0	0	0	6.20136e-05	0	0	0	0	1.90453e-05	7.26606e-05	2.43439e-05	0.000107005	0	0	0.000136018	2.13484e-05	0	3.33258e-05	0	1.09909e-05	0	2.13348e-05	0.000389692	1.13274e-05
345	2.05852e-05	5.95852e-05	7.04978e-05	0.000153507	3.03585e-05	0	0	5.2e-05	0	0	0	1.26637e-05	7.57511e-05	0.0001	4.47467e-05	0.000109904	0	1.45022e-05	0.000160166	5.67511e-05	0	6.2917e-05	0	2.21793e-05	0	5.92667e-05	0.000442516	0
346	1.28041e-05	0.000105664	6.37005e-05	9.69538e-05	5.27179e-06	0	0	9.18667e-06	1.61743e-06	0	0	1.66451e-05	4.91497e-05	9.2e-05	6.61867e-05	0.000101859	0	0	0.000159336	4.03179e-05	0	7.55231e-05	0	0	0	2.06267e-05	0.000426122	0
347	0	0.000118976	3.73272e-05	7.17678e-05	0	1.83017e-05	0	0	7.55935e-06	0	0	3.64881e-05	8.68373e-05	0.000126466	0.000111325	6.08135e-05	0	3.76781e-06	0.000135488	5.49068e-05	0	6.78135e-05	0	0	0	0	0.000371768	0
348	0	7.90258e-06	0	0	0	5.07706e-05	0	4.40477e-06	0	0	0	0	5.46245e-05	0.000112234	0.000149341	8.14535e-05	4.33171e-06	0	0.000123663	9.73648e-06	0	3.60682e-05	0	0	0	0	0.000297029	0
349	0	0.000105489	0	0	2.46244e-05	0	0	0	5.43458e-05	0	0	0	6.97369e-05	0.000154068	0.000134496	3.86014e-05	0	0	0.00013609	0	0	1.08271e-06	0	0	4.03234e-05	0	0.000257729	0
350	0	0.000117007	0	0	2.56207e-05	0	0	1.28483e-05	3.92828e-05	0	0	0	8.61655e-05	0.000165683	0.00016469	6.03793e-05	3.92e-05	0	0.000110676	0	0	0	0	0	7.90138e-05	0	0.000277007	0
351	0	0.000109065	0	0	4.36738e-05	0	0	5.80435e-05	7.48263e-05	0	0	0	9.11087e-05	0.000155283	0.000106978	2.97174e-05	0	0	0.000134413	0	0	0	0	0	7.17609e-05	0	0.000351783	0
352	0	0.000146112	0	0	7.5195e-05	0	2.37761e-05	4.71245e-05	0.000136738	7.30688e-06	0	0	7.30289e-05	0.000128577	0.000119992	2.66019e-05	0	0	0.000122834	0	0	0	0	0	9.80497e-05	5.85849e-05	0.000406514	0
353	0	0	3.10942e-05	0	0	7.71298e-05	4.84836e-05	8.17632e-05	5.5117e-05	6.32468e-05	0	4.8117e-05	4.44579e-05	0.000132718	0.000185331	0.000113412	8.54205e-06	0	0.00010613	0	0	9.4351e-06	0	5.47075e-06	3.31526e-05	0	0.000331692	0
354	0	0	4.59641e-05	9.78313e-07	4.0359e-06	8e-05	4.25684e-05	4.44749e-05	3.44316e-05	5.22805e-05	0	3.00576e-05	5.34892e-05	0.000138417	0.000193417	7.84966e-05	0	0	0.000136547	0	0	7.20868e-06	0	0	0	0	0.000317432	0
355	0	0	0	6.90865e-05	0	8.81006e-05	2.43525e-05	0	2.55611e-05	6.14173e-05	0	0	1.62303e-05	0.000101835	0.00016987	0.000120273	1.93957e-05	0	0.000128604	0	0	0	0	0	2.47049e-05	0	0.000326317	0
356	0	0	0	7.67064e-05	0	2.90335e-05	0	0	2.5803e-05	8.44089e-05	0	6.07547e-05	9.71635e-05	0.000164428	0.000190197	0.000114836	1.56877e-05	0	0.000191375	2.9736e-05	0	0	0	0	0	0	0.000295476	0
357	0	0	0	9.66519e-05	2.54779e-05	0	0	0	1.22914e-05	1.66478e-05	0	5.21864e-05	9.69516e-05	0.000140482	0.000151138	8.72389e-05	0	1.36478e-05	0.000184247	6.69475e-05	0	0	0	0	0	0	0.000322287	0
358	0	0	0	7.48709e-05	7.75036e-06	3.00142e-06	0	2.72525e-05	0	1.84979e-05	1.75036e-06	6.1234e-06	3.29986e-05	8.26241e-05	5.88766e-05	7.98752e-05	0	0	0.000127125	3.8373e-05	0	0	0	0	0	0	0.000352498	0
359	0	4.66715e-05	1.48701e-05	2.5092e-05	2.57255e-05	4.9435e-05	0	6.86277e-06	8.26715e-06	0	0	3.22978e-05	4.76949e-05	7.83285e-05	8.27402e-05	7.60686e-05	0	1.41679e-05	0.000141069	4.40993e-05	0	0	0	0	0	3.52365e-05	0.000363	0
360	0	0.000152892	5.77135e-05	0	0	8.96072e-05	0	2.31784e-05	0	8.91861e-07	0	0	0	1.81442e-05	1.41442e-05	6.60721e-05	0	1.36433e-05	0.000115643	1.99279e-05	0	2.1463e-05	0	0	0	9.03549e-05	0.000366076	0
361	0	7.48787e-05	4.45421e-05	0	0	8.29472e-05	3.62623e-06	0	6.46634e-05	0	0	0	0	2.9274e-05	4.66321e-05	6.67475e-05	3.34109e-05	4.77887e-06	0.0001229	1.14423e-05	0	2.06106e-05	0	0	0	4.8726e-05	0.000298742	0
362	0	8.00076e-05	6.4307e-05	0	9.12279e-05	3.5386e-05	3.39361e-06	0	8.90471e-05	2.97872e-05	0	0	0	6.90866e-05	7.72128e-05	8.82675e-05	6.89134e-05	0	0.000157653	2.50866e-05	0	2.45669e-05	0	1.04711e-06	0	0	0.000243733	0
363	0	0	2.15306e-05	0	6.5059e-05	3.33013e-05	3.58908e-05	0	7.2024e-05	0	0	0	0	8.47948e-05	0.00012959	0.000148096	0.00013612	0	0.000101013	0	0	4.30961e-05	0	0	0	0	0.000127098	0
364	0	0	2.66892e-05	0	0.000146631	0	4.56125e-05	0	7.36307e-05	0	0	0	0	0.000109824	0.000200824	0.00020932	0.000209077	0	6.30767e-05	0	0	3.83784e-05	0	0	0	0	7.35176e-05	0
365	0	0	3.04007e-05	0	0.000137211	0	4.6798e-05	0	2.08057e-05	0	2.27958e-05	0	0	9.83952e-05	0.000143403	0.000187404	9.10132e-05	0	5.09967e-05	0	0	2.50011e-05	0	0	0	0	0.000157183	0
366	0	0	1.58904e-05	0	8.80227e-05	0	3.09496e-05	0	3.13791e-05	0	3.71461e-05	0	1.61599e-05	9.0694e-05	0.000159649	0.000216525	9.11965e-05	0	3.2694e-05	0	0	9.18262e-06	0	0	0	0	0.000197256	4.36737e-06
367	0	0	2.55579e-05	9.25252e-07	5.28026e-05	0	0	0	6.04353e-05	0	9.25843e-06	8.55105e-06	5.80884e-05	0.000109537	0.000125694	0.000135442	2.64353e-05	0	5.45579e-05	0	0	2.01768e-05	0	0	0	0	0.000270463	3.7019e-06
368	0	2.66582e-06	0	5.60696e-05	0	1.30278e-05	0	5.50696e-06	5.74791e-05	1.74937e-06	2.7848e-08	4.14791e-05	9.35209e-05	8.68468e-05	9.08468e-05	9.94234e-05	0	0	6.94095e-05	0	0	1.84234e-05	2.24513e-05	4.15209e-05	0	0	0.000317084	0
369	0	8.02946e-05	8.43747e-06	5.76697e-05	0	1.77678e-06	0	1.89287e-06	7.98035e-05	4.56339e-05	0	2e-05	7.19286e-05	9.17411e-05	9.2e-05	9.54821e-05	5.01071e-05	0	6.40357e-05	0	0	1.79286e-05	0	4.93393e-05	0	0	0.000307268	0
370	0	4.21791e-05	4.06929e-05	2.96182e-05	0	4.07757e-05	0	1.02815e-05	9.48976e-05	0	1.91791e-05	1.75118e-05	5.45906e-05	0.000102949	8.54606e-05	6.11279e-05	4.7563e-05	0	6.47441e-05	0	0	3.02303e-05	2.20256e-05	6.59744e-05	0	0	0.000308232	0
371	0	5.331e-05	1.64831e-05	0	0	0	0	0	6.36208e-05	6.41039e-05	1.99654e-05	2.99307e-05	5.23446e-05	7.26554e-05	9.65169e-05	7.26554e-05	4.57247e-05	0	6.70346e-05	0	0	2.75169e-05	0	7.13792e-05	6.9299e-06	0	0.000310344	0
372	0	0.000162228	2.40285e-05	1.11082e-05	0	0	0	1.16638e-05	5.90798e-05	5.49088e-05	4.49202e-05	9.47977e-05	0.000161832	0.000194555	0.000116553	0	0	0	4.7396e-05	0	0	0.000110524	6.24216e-05	3.26524e-05	5.05985e-06	3.47891e-05	0.000361481	0
373	0	0.000185339	0	9.36882e-05	1.93026e-05	0	0	1.19908e-05	2.21289e-05	4.86697e-05	6.83395e-05	9.96789e-05	0.000255018	0.000246321	0.00014233	0	0	0	3.23763e-05	0	0	0.000187633	0.000112009	7.25658e-06	0	0.000101312	0.000395303	0
374	0	0.000207896	0	9.06961e-05	5.18973e-05	0	0	2.21983e-05	0	3.80984e-05	6.27004e-05	0.000104702	0.0002472	0.000255198	0.000155499	0	0	0	3.9e-05	0	0	0.0001917	6.78987e-05	0	0	9.86035e-05	0.000379401	0
375	0	0.000230202	0	0.000127555	6.32795e-05	9.23886e-05	0	5.82227e-05	0	1.79432e-05	5.06477e-05	9.58705e-05	0.000263575	0.000293409	0.000152891	0	0	4.575e-06	6.86682e-05	0	0	0.000177389	6.02955e-05	0	0	0.000101741	0.000408482	0
376	0	0	0	0	0.000105226	5.53369e-05	0	0	0	0	8.14696e-06	3.9957e-05	0.000126892	0.000157158	0.000146957	2.70287e-05	0	0	7.76452e-05	0	0	3.99713e-05	0	0	0	0	0.000325108	0
377	0	0	4.93426e-05	0	8.07589e-05	1.36548e-05	0	0	0	0	0	1.73452e-05	2.39315e-05	0.000112	0.000148896	0.000104102	2.87563e-05	3.34518e-06	9.80685e-05	7.34518e-06	0	0	0	2.31219e-06	2.38959e-05	0	0.000249173	0
378	0	0	6.80678e-05	0	0.000122966	0	0	0	0	0	0	3.41864e-05	3.71864e-05	0.000124695	0.000157203	9.99491e-05	5.27116e-06	0	8.69322e-05	2.80509e-05	0	0	0	6.05086e-06	2.84407e-05	0	0.000250051	0
379	0	0	5.10799e-05	0	0.000100559	2.55605e-05	1.34805e-05	0	0	0	0	0	1.21598e-05	7.77992e-05	0.00013244	0.000106121	0	0	6.46393e-05	1.61199e-05	0	0	0	1.98402e-05	2.504e-05	0	0.000233599	0
380	0	1.03421e-05	2.76579e-05	0	8.74052e-05	2.03158e-05	1.91263e-05	3.43921e-05	0	0	0	3.21574e-06	3.78236e-05	8.42157e-05	6.01263e-05	6.54684e-05	0	9.67104e-06	7.74815e-05	3.25447e-05	0	2.38737e-05	0	5.41526e-05	5.26842e-05	4.69727e-06	0.000322039	0
381	0	1.3869e-05	0	0	6.79626e-05	4.0397e-05	1.28128e-05	2.2869e-05	0	0	0	2.07488e-06	4.45655e-05	7.54719e-05	2.7266e-05	8.99438e-05	0	0	6.24906e-05	3.15094e-05	0	5.58424e-06	0	4.25281e-05	1.88315e-05	5.56404e-05	0.000343397	0
382	1.10224e-05	3.09925e-05	0	0	2.34222e-05	4.0863e-05	0	0	0	0	0	0	2.40037e-05	6.92926e-05	0	9.14296e-05	0	0	7.52852e-05	1.80037e-05	0	2.48555e-05	0	4.7e-05	2.38555e-05	7.64184e-05	0.000352715	0
383	0	9.37941e-05	0	0	1.63712e-05	0	8.38135e-06	0	0	0	0	9.62881e-06	1.55669e-05	6.83712e-05	0	4.31339e-05	0	0	9.7361e-05	1.41136e-05	0	2.13093e-05	0	1.39381e-05	2.63898e-06	8.10619e-05	0.000353948	0
384	0	0.000152643	0	0	1.89573e-06	0	0	0	1.4713e-05	0	0	1.23565e-05	9.12612e-06	8.53913e-05	4.03476e-05	4.63217e-05	0	0	0.000129196	2.95233e-06	0	3.32522e-05	0	4.60874e-06	0	2.28481e-05	0.0002924	0
385	0	0.000127557	0	1.92956e-05	4.5174e-05	0	2.1132e-06	0	0	0	4.1478e-06	1.3913e-05	3.24696e-05	6.16782e-05	6.31132e-05	0	0	0	0.000156174	1.27914e-05	0	4.43826e-05	0	0	0	4.68522e-05	0.000317261	0
386	0	0.000119696	0	0	1.35073e-05	0	3.05667e-05	0	2.20555e-05	1.49815e-05	2.43329e-06	0	5.8111e-06	2.98151e-06	7.77001e-05	3.25852e-05	0	0	0.000157641	0	0	4.34703e-05	0	0	0	0	0.000301659	0
387	0	5.0248e-05	0	0	5.944e-06	0	2.2528e-05	1.1176e-05	2.9288e-05	3.5064e-05	0	2.656e-06	1.0328e-05	4.5024e-05	0.000166232	6.7224e-05	7.14e-05	0	0.000103616	0	0	1.0464e-05	0	1.364e-05	0	0	0.000255664	0
388	0	2.93047e-05	0	0	8.52116e-06	0	8.60944e-06	0	2.074e-05	0	0	0	0	4.95647e-06	0.000153393	8.24788e-05	4.21766e-05	0	4.80871e-05	0	0	4.03906e-05	0	0	0	0	0.000233129	0
389	0	2.55346e-06	0	0	0	0	3.08543e-05	0	5.26214e-05	0	0	0	0	0	0.000157184	9.96408e-05	9.25145e-05	0	5.19422e-06	0	0	1.8437e-05	0	0	0	0	0.000192913	1.54801e-05
390	0	0	1.08279e-06	0	9.17212e-07	0	3.27185e-05	0	3.26788e-05	0	0	0	0	6.3e-05	0.000157642	8.20431e-05	6.28046e-05	0	0	0	0	1.39569e-05	0	0	0	0	0.000210957	0
391	0	8.17363e-06	1.54864e-05	0	0	7.21091e-06	3.62382e-05	0	4.41564e-05	0	0	0	0	3.232e-05	9.07245e-05	7.367e-05	2.97891e-05	0	3.01364e-05	0	0	2.534e-05	0	0	0	0	0.000250109	0
392	5.0146e-06	0	2.19137e-05	0	0	4.58128e-05	7.2e-05	0	3.08128e-05	0	1.74675e-05	0	0	6.68274e-05	0.000112914	0.00010264	7.43161e-05	0	4.68274e-05	0	0	2.03957e-05	0	3.29137e-05	0	0	0.00023536	0
393	0	5.76322e-05	1.66463e-05	0	0	7.12585e-05	8.17415e-05	0	4.17485e-05	0	1.95511e-05	9.31852e-07	1.56733e-05	0.000102259	0.000159259	0.000127	0.000118585	0	4.5e-05	0	0	2.83667e-06	0	1.62585e-05	0	0	0.000233803	0
394	0	2.17607e-05	3.41838e-05	0	0	5.87521e-05	8.17842e-05	3.02479e-05	7.10961e-05	0	1.17201e-05	0	1.72479e-05	5.71282e-05	0.000119568	0.000125464	7.96004e-05	0	6.17521e-05	0	0	0	0	0	0	0	0.00024328	0
395	0	2.386e-05	3.32094e-05	0	0	2.68837e-05	5.36975e-05	2.20931e-05	2.79069e-05	0	9.13939e-06	0	2.8535e-05	5.82325e-05	9.3465e-05	0.000140326	8.83488e-05	0	6.66512e-05	0	0	0	0	2.11163e-05	0	0	0.000227535	0
396	0	2.37446e-05	3.31703e-05	0	0	1.20851e-05	4.37662e-05	5.98297e-05	4.95426e-05	0	4.48413e-06	0	4.62287e-05	5.10317e-05	6.36594e-05	9.78247e-05	8.13853e-06	0	9.26861e-05	0	0	0	0	1.02287e-05	1.40584e-05	7.44587e-07	0.000295628	0
397	0	4.33395e-05	4.00647e-05	0	0	2.19677e-05	0	5.12102e-05	4.47898e-05	0	1.96767e-06	0	4.99515e-05	5.3e-05	0	5.00162e-05	0	0	0.000126822	0	0	1.19838e-05	0	1.71455e-05	2.19515e-05	7.69677e-05	0.000332919	0
398	0	0.00010438	3.53677e-05	0	5.87381e-06	3.28507e-05	0	3.83677e-05	4.38507e-05	0	0	0	5.90461e-05	8.56784e-05	2.72877e-05	3.054e-05	0	0	0.000128092	2.44491e-05	0	4.78155e-06	0	2.93908e-05	1.9e-05	5.49308e-05	0.000334414	0
399	0	0.000146559	6.84445e-06	0	3.68445e-05	6.56222e-05	0	4.26254e-05	4.80635e-05	0	0	4.0635e-06	5.65016e-05	9.60635e-05	5.56254e-05	0	0	0	0.000126657	2.92826e-05	0	2.71744e-06	1.46539e-05	1.85619e-05	3.95619e-05	6.23143e-05	0.000323003	0
400	0	0.000174804	0	0	2.06042e-05	4.78369e-05	0	5.2861e-05	0	0	0	1.13716e-05	4.67432e-05	0.000105465	5.69305e-05	0	0	0	0.000123453	3.06948e-06	0	0	2.63021e-05	0	3.06284e-05	2.93021e-05	0.000285302	0
401	1.34858e-06	6.84314e-05	0	0	4.90828e-05	3.99456e-05	0	3.92113e-05	8.03706e-06	0	0	0	2.01656e-05	8.322e-05	3.85316e-05	0	0	0	7.76057e-05	0	0	0	1.69085e-05	0	4.99172e-05	0	0.000243771	0
402	8.17083e-06	7.76583e-05	0	0	3.01708e-05	1.58083e-06	0	3.58083e-06	0	0	0	0	0	8.61708e-05	5.21025e-05	0	0	0	6.42733e-05	0	0	1.06925e-05	2.26242e-05	0	5.23075e-05	0	0.000216795	0
403	0	7.20481e-05	3.23065e-05	0	3.36453e-05	0	0	7.90374e-07	8.08106e-06	0	0	0	0	5.2532e-05	2.27258e-05	0	0	0	4.06447e-05	0	0	0	0	0	4.67258e-05	0	0.000260371	0
404	0	5.58592e-05	0	0	6.14604e-05	0	0	0	2.32053e-05	0	0	0	0	3.31789e-05	1.85132e-05	9.03811e-06	0	0	0	0	0	0	0	0	5.40645e-05	0	0.000266525	0
405	0	7.08581e-05	0	0	0	0	0	0	4.04516e-05	0	6.45157e-06	0	0	0	3.8513e-05	7.51678e-05	3.77776e-05	0	0	0	0	0	1.65484e-06	8.42564e-06	3.06194e-05	0	0.000268248	0
406	0	2.71618e-05	0	0	0	0	0	1.67994e-05	6.01197e-05	0	1.4e-05	0	0	0	7.02395e-05	4.68398e-05	3.54603e-05	0	0	0	0	0	0	3.76998e-05	0	0	0.00021684	0
407	0	0	0	0	0	0	1.93533e-06	4.5776e-05	5.72934e-05	0	1.5e-05	0	0	1.52539e-05	7.87413e-05	2.29054e-05	8.32335e-06	0	0	0	0	0	0	4.32587e-05	0	0	0.000234194	0
408	0	0	0	0	0	6.22464e-05	0	0	4.26587e-05	0	8.04799e-07	0	0	8.7808e-06	0.000121	4.03904e-05	5.69269e-05	0	4.76608e-05	0	0	0	0	3.35856e-05	0	0	0.000193219	0
409	0	0	0	0	5.26102e-06	8.83085e-05	0	0	3.3922e-05	0	0	4.53898e-06	0	1.19424e-05	0.000104586	1.49797e-05	2.30949e-05	0	8.94237e-05	0	0	0	0	3.33085e-05	0	0	0.000158607	0
410	0	0	0	0	6.09605e-05	7.26732e-05	6.65351e-06	0	4.33465e-05	0	0	0	0	2.32281e-05	7.62676e-05	4.63465e-05	1.95943e-05	0	9.37324e-05	0	0	0	0	2.97324e-05	0	0	0.000171296	0
411	0	0	0	0	7.47459e-05	5.82476e-05	2.87459e-06	0	4.73795e-05	0	3.12541e-06	0	0	4.06303e-05	0.000102621	4.91287e-05	3.17524e-05	0	7.46238e-05	0	0	0	0	2.43827e-05	0	0	0.000138621	0
412	0	0	2.4501e-06	0	6.13496e-05	2.61252e-05	9e-06	5.415e-05	1.73751e-05	0	0	0	0	3.4225e-05	6.6075e-05	4.54749e-05	6.22505e-06	0	7.61748e-05	0	0	0	0	6.34749e-05	0	0	0.000161875	0
413	0	0	1.16819e-05	0	8.96819e-05	3.08795e-05	0	1.57687e-05	0	0	0	0	0	7.09566e-05	0.000107352	7.00434e-05	1.25928e-05	0	8.6253e-05	0	0	0	0	7.21759e-05	0	0	0.000183176	0
414	0	0	1.84247e-05	0	3.03098e-05	1.48938e-05	0	1.46284e-05	0	0	0	0	0	2.17345e-05	5.71505e-05	5.83673e-05	0	0	7.13673e-05	0	0	2.60575e-05	0	7.43186e-05	0	0	0.000185951	2.95613e-06
415	0	0	2.30585e-05	0	0	2.43723e-05	0	0	0	0	0	0	0	4.98538e-06	3.46715e-05	8.49123e-05	5.61304e-06	0	8.00146e-05	5.97075e-06	0	4.67008e-05	0	6.80731e-05	0	0	0.00017427	0
416	0	0	1.29186e-05	0	0	2.31312e-05	0	0	2.00814e-05	0	0	1.40499e-05	0	2.44436e-05	4.65249e-05	0.000109213	4.65249e-05	0	9.4e-05	2.37375e-05	0	3.63438e-05	0	6.22126e-05	0	0	0.000176525	0
417	0	0	2.41956e-05	0	0	1.16088e-05	0	0	4.65657e-05	0	0	0	0	1.24343e-05	5.38906e-05	0.000109587	8.38696e-05	0	9.14133e-05	1.08728e-06	0	2e-06	0	7.16961e-05	0	0	0.000195457	0
418	0	0	1.14337e-05	0	0	3.66081e-05	0	0	5.53919e-05	0	2.26527e-05	0	9.1209e-07	5.93473e-05	9.18703e-05	0.000111914	0.000111611	0	0.000108696	4.12967e-06	0	0	0	6.72608e-05	0	0	0.000227261	0
419	0	0	3.07825e-06	0	5.63344e-06	1.62776e-05	0	0	2.97224e-05	0	1.87331e-05	0	3.66559e-07	5.82776e-05	0.000100178	0.000103555	0.000107021	0	0.000109811	0	0	0	0	6.92669e-05	0	0	0.000237633	0
420	0	0	8.3396e-06	0	4.52473e-05	2.5144e-05	0	2.1144e-05	0	0	1.72473e-05	0	1.49484e-05	5.07934e-05	9.32989e-05	9.04022e-05	8.63505e-05	9.64945e-06	9.94945e-05	0	0	0	0	7.18967e-05	2.36713e-05	0	0.000256114	0
421	0	1.72688e-05	1.45739e-05	0	5.52227e-05	3.80097e-05	0	3.16295e-05	0	0	1.62954e-06	0	1.07409e-05	5.94261e-05	0.000104843	0.000107889	9.0092e-05	0	7.82131e-05	0	0	0	0	3.0954e-05	8.06659e-05	0	0.000239324	0
422	4.44062e-06	0	0	0	2.54756e-05	0	0	0	6.20977e-06	0	0	0	1.85455e-05	6.26154e-05	0.00010028	0.00012979	0.000103699	0	7.71049e-05	0	0	0	0	2.01049e-05	8.44195e-05	7.55273e-07	0.00021293	0
423	1.07355e-05	0	1e-05	0	4.9e-05	0	2.7355e-06	0	0	0	1.0962e-05	5.1884e-06	2.94149e-05	7.12265e-05	9.65851e-05	0.000111264	9.1962e-05	0	8.9e-05	6.67935e-06	0	0	0	3.80942e-05	8.46793e-05	0	0.000220321	0
424	1.34235e-06	2.57486e-05	0	0	3.37541e-05	0	0	0	0	0	9e-06	0	3.08396e-05	7.05829e-05	8.54973e-05	0.000117	7.47541e-05	0	9.30856e-05	0	0	0	0	3.04919e-05	3.99306e-05	0	0.000213514	0
425	4.56591e-06	4.92443e-06	0	1.31752e-06	3.20756e-05	0	0	0	0	0	1.40691e-05	0	3.45723e-05	7.1717e-05	7.02548e-05	8.65032e-05	2.86069e-05	0	8.81447e-05	0	0	0	0	8.01857e-05	0	0	0.000221104	0
426	0	0	0	0	3.39211e-05	8.98027e-06	0	5.92108e-07	0	0	1.40197e-05	6.18422e-06	2.93684e-05	6.07763e-05	0.000103776	7.62237e-05	4.02039e-05	0	7.65921e-05	0	0	6.20395e-06	0	8.07763e-05	0	0	0.000209901	0
427	0	0	0	0	1.71737e-05	1.49368e-05	0	1.30947e-05	0	0	1.19368e-05	0	2.90316e-05	5.78895e-05	9.59368e-05	8.46842e-05	3.40158e-05	0	6.69053e-05	0	0	0	0	7.19842e-05	0	0	0.000182095	0
428	0	0	0	0	3.01421e-05	0	0	0	0	0	0	1.12841e-05	3.46273e-05	5.29705e-05	9.45148e-05	5.24022e-05	1.95738e-05	0	7.47989e-05	0	0	0	1.56864e-05	6.90591e-05	0	0	0.000192485	9.12262e-06
429	0	0	0	0	1.48645e-05	0	0	0	0	0	0	1.35064e-05	2.7e-05	5.25806e-05	6.80871e-05	1.71741e-05	0	0	8.90742e-05	2.51226e-05	0	5.34518e-06	2.13581e-05	5.69387e-05	0	1.01097e-05	0.000222839	2.98067e-05
430	0	0	0	1.69639e-05	2.75799e-05	1.19304e-05	7.94845e-06	0	0	4.10567e-06	0	0	1.15722e-06	4.76134e-05	4.97371e-05	5.71907e-06	0	0	8.96134e-05	1.44381e-05	0	1.41753e-05	2.21753e-05	5.28067e-05	1.05258e-05	2.90696e-05	0.000244175	0
431	0	0	0	0	1.68292e-05	7.08541e-06	4.97135e-05	0	0	0	0	0	0	3.61005e-05	0.000103442	4.18541e-05	2.51406e-05	0	9.48141e-05	0	0	2.24573e-05	0	4.28995e-05	5.69842e-06	0	0.000190759	0
432	0	0	0	0	0	4.53892e-05	5.94765e-05	0	2.2349e-05	0	0	0	0	2.86108e-05	0.000104087	7.15235e-05	5.48255e-05	0	8.57382e-05	0	0	2.77382e-05	0	4.7349e-05	1.0302e-05	0	0.000176087	0
433	0	0	0	0	1.11365e-05	2.75757e-05	6.17122e-05	0	2.21107e-05	0	1.80811e-06	0	0	2.83838e-05	0.000122904	0.000116122	0.000102288	0	7.03838e-05	0	0	3.34797e-05	0	2.99594e-05	0	0	0.000134768	0
434	0	8.59925e-06	0	0	2.26698e-05	9.78294e-06	5.23395e-05	0	6.45714e-05	0	0	0	0	4.79388e-05	0.000129557	0.000144826	0.000109165	0	6.63302e-05	0	0	4.90519e-05	0	7.07124e-05	0	0	0.000112217	4.26422e-06
435	2.64355e-06	4.77469e-05	0	0	2.87358e-05	7.83911e-06	3.73218e-05	0	9.70804e-05	0	5.16089e-06	0	2.10333e-06	6.59424e-05	7.70804e-05	0.000100816	8.05978e-05	0	6.4e-05	0	0	3.79771e-05	0	9.05978e-05	0	0	0.000180563	0
436	0	2.4281e-05	0	0	1.87646e-05	0	1.71569e-05	0	8.21368e-05	0	0	6.56204e-06	0	7.90128e-05	0.000113889	0.000124843	0.000107	0	5.32026e-05	0	0	8.23541e-06	0	7.7e-05	1.47974e-05	0	0.00016381	0
437	0	3.31797e-05	0	0	0	2.18987e-05	0	0	5.74379e-05	1.20229e-05	0	0	0	5.3e-05	8.19216e-05	0.000101484	9.83824e-05	0	5.8e-05	0	0	2.84315e-06	0	0.000108742	2.29771e-05	0	0.000173235	0
438	0	0	0	0	0	1.89982e-05	0	0	0	0	0	1.208e-09	0	3.59988e-05	6.20072e-05	7.80072e-05	8.4e-05	0	6.59946e-05	0	0	0	0	0.000102995	3.09928e-05	0	0.000198995	0
439	0	0	0	0	0	9.71002e-06	0	0	3.11248e-06	0	0	0	0	4.05325e-05	9.91125e-05	9.78699e-05	9.80949e-05	0	4.29526e-05	0	0	4.62741e-06	0	8.929e-05	7.82249e-06	0	0.00013639	0
440	0	6.27746e-05	0	0	1.82874e-05	2.79352e-05	0	6.64507e-06	5.85776e-05	0	0	0	0	3.26113e-05	5.39663e-05	8.32564e-05	7.85155e-05	0	5.34507e-05	0	0	2.41943e-05	0	8.74197e-05	0	0	0.000162417	0
441	0	2.29705e-05	1.04686e-05	0	3.30627e-05	7.06274e-06	0	2.11882e-05	7.59373e-05	0	9.46863e-06	0	0	3.85314e-05	7.14059e-05	8.47823e-05	7.52214e-05	0	5.75314e-05	0	0	1.57491e-05	0	6.36568e-05	0	0	0.000157125	0
442	0	1.31533e-05	9.73938e-06	0	6.76184e-05	8.2743e-06	0	1.60187e-05	6.82232e-05	4.93016e-06	1.28279e-05	0	0	4.29489e-05	7.86559e-05	8.7414e-05	4.82419e-05	0	6.48092e-05	0	0	1.7879e-05	0	4.14651e-05	0	0	0.000143	0
443	0	0	1.18232e-07	0	8.5e-05	6.23547e-05	1.06552e-05	0	5.16453e-05	1.48917e-05	1.01724e-05	0	0	0	0	7.58917e-05	2.87094e-05	0	9.65271e-05	1.55271e-05	0	8.47293e-06	0	5.54188e-05	0	0	0.000200699	0
444	0	0	2.47771e-05	0	7.98915e-05	4.16686e-05	3.25543e-05	0	2.16686e-05	4.37771e-05	6.39002e-06	0	0	0	0	5.88358e-05	3.31672e-05	0	0.000106944	2.20557e-05	0	1.33343e-05	0	6.88886e-05	0	0	0.000208944	0
445	0	1.36621e-06	2.27712e-05	0	9.33137e-05	2.96013e-05	3.5915e-05	0	1.09738e-05	3.6e-05	0	0	0	0	0	0.000104399	9.27975e-05	0	0.000107542	1.77712e-05	0	1.8915e-05	0	7.9085e-05	4.62749e-06	0	0.000216569	0
446	0	2.27863e-05	1.56095e-05	0	7.06147e-05	4.32084e-05	3.87811e-05	8.79684e-06	1.86147e-05	5.34011e-05	3.39053e-06	0	0	0	0	0.000102995	0.000111792	0	0.000102797	3.36147e-05	0	2.57968e-05	0	8.1e-05	3e-06	0	0.000233604	0
447	0	6.42894e-05	2.87471e-06	0	4.88618e-05	2.89412e-07	6.15118e-06	1.4e-05	0	2.40065e-05	1.21447e-05	0	3.01512e-05	6.37171e-05	7.927e-05	0.000109138	0.000121987	0	8.62765e-05	1.43412e-06	0	2.44406e-05	0	9.35594e-05	2.55659e-05	0	0.000215717	0
448	0	4.37112e-05	0	0	5.69718e-05	1.61408e-05	8.28519e-06	1.59718e-05	0	0	1.25141e-05	8.22888e-06	3.2743e-05	7.07711e-05	0.000112542	0.000124658	0.000126658	0	6.97148e-05	0	0	2.19718e-05	0	0.000130827	7.20073e-06	0	0.000225972	0
449	0	4.2273e-05	0	0	4.74371e-05	3.0388e-05	2.21258e-05	0	0	0	2.2e-05	7.87423e-06	5.23006e-05	8.60874e-05	7.33006e-05	9.66503e-05	5.60383e-05	0	7.63497e-05	5e-06	0	1.19126e-05	0	0.000159699	0	4.75464e-07	0.000244126	3.24395e-06
450	0	8.04308e-05	0	0	2.94637e-05	1.58945e-05	0	0	0	0	1.08132e-05	9.4879e-06	3.03253e-05	8.16505e-05	7.72681e-05	0.000103	7.23495e-05	0	7.80571e-05	5e-06	0	2.24395e-06	0	0.000184024	6.17612e-07	0	0.000232349	3.75071e-06
451	0	6.35043e-05	0	0	3.90057e-05	1.82493e-05	4.49288e-06	0	0	0	1.05043e-05	1.69915e-05	6.24957e-05	9.12436e-05	6.84843e-05	9.79915e-05	4.54815e-05	7.00285e-06	7.92464e-05	2.07479e-05	0	0	0	0.000188244	5.49288e-06	2.52607e-05	0.000250751	5.33443e-06
452	0	6.64098e-05	0	0	0	2.30852e-05	0	0	0	0	9.74754e-06	5.24918e-06	4.49148e-05	8.48328e-05	5.1e-05	5.3082e-05	1.18328e-05	1.45836e-05	9.53344e-05	3.75836e-05	0	0	0	0.000155911	7.33114e-06	4.38295e-05	0.000251498	0
453	0	2.34795e-05	0	0	1.33059e-06	2.1095e-05	0	0	0	0	6.61189e-07	0	1.34959e-05	6.00785e-05	5.92521e-05	3.13388e-05	4.06694e-05	1.58265e-06	8.61653e-05	8.91324e-06	0	0	0	0.000148252	0	5.08676e-06	0.000225417	0
454	0	0	3.21135e-06	0	2.20244e-05	3.7252e-05	9.2439e-06	3.54878e-05	1.32439e-05	3.5122e-06	6.74797e-06	0	2.70728e-06	4.6748e-05	5.43253e-05	2.8252e-05	2.72927e-05	0	7.22358e-05	0	0	0	0	0.000126228	0	1.98779e-05	0.000229406	0
455	0	0	7.34998e-06	0	1.17e-05	3.265e-05	1.47751e-05	5.74874e-05	6.04993e-06	2.72249e-05	6.47504e-06	0	0	4.6825e-05	8.39125e-05	4.98749e-05	7.63999e-05	0	7.15625e-05	0	0	5.38754e-06	0	0.000104087	0	0	0.000175388	0
456	0	0	1.53047e-05	0	4.26288e-05	0	0	6.3e-05	1.68476e-05	3.32382e-05	0	0	0	3.88476e-05	5.93047e-05	0.000104943	0.000112781	0	6.13809e-05	0	0	0	0	8.61426e-05	0	0	0.000151371	0
457	0	0	1.10616e-05	0	0	0	0	3.98227e-05	3.43892e-05	1.73892e-05	0	0	2.08867e-06	6.35665e-05	7.57611e-05	0.000123044	9.67611e-05	0	6.07611e-05	0	0	0	0	4.74778e-05	6e-06	0	0.000178761	0
458	0	1.89964e-05	1.49818e-05	0	0	0	0	4.99637e-06	1.65993e-05	0	0	0	3.83789e-05	8.83971e-05	6.90218e-05	0.000119408	8.8224e-05	0	7.21876e-05	0	0	0	0	3.83971e-05	5.88373e-07	0	0.000206368	0
459	0	0	0	0	0	5.94359e-06	0	0	0	0	0	1.18199e-05	4.93145e-05	8.26291e-05	8.76291e-05	8.77527e-05	4.80564e-05	2.62906e-06	6.06855e-05	6.62906e-06	0	0	0	3.86553e-06	1.73145e-05	7.87635e-06	0.000213247	0
460	0	0	1.22449e-06	0	1.34439e-05	3.57219e-05	0	1.70915e-07	0	0	1.27806e-06	2.61479e-06	4.61709e-05	8.39464e-05	0.000122	9.46097e-05	5.87219e-05	0	6.37806e-05	0	0	4.94643e-06	0	0	2.76633e-05	0	0.000194995	0
461	0	3.42535e-06	1.51188e-05	0	2.58315e-05	4.19615e-05	0	3.02183e-05	0	0	5.40611e-06	1.79297e-06	4.47432e-05	7.96742e-05	0.000103437	7.78427e-05	4.94366e-05	0	6.49808e-05	6.24421e-07	0	1.68812e-05	0	3.64366e-06	6.16855e-06	0	0.000172406	0
462	0	4.03658e-05	0	0	2.67225e-05	5.11891e-06	2.91585e-05	2.31585e-05	0	0	0	0	0	4.10396e-05	9.00793e-05	6.69604e-05	6.15244e-05	0	2.91585e-05	0	0	0	0	1.59207e-05	0	0	0.000133277	0
463	0	7.30281e-05	0	0	2.12394e-05	0	2.72112e-05	4.03944e-05	0	0	0	0	0	3.15775e-05	4.23803e-05	6.75775e-05	7.25916e-05	0	5.12253e-05	0	0	0	0	5.84366e-05	8.78875e-06	0	0.000171197	0
464	0	9.15996e-05	0	1.27542e-05	1.54619e-05	0	1.5e-05	2.02458e-05	0	0	0	0	0	1.2661e-05	9.72246e-06	1.02924e-05	1.74767e-05	0	6.74153e-05	0	0	0	0	0.000103047	2.27542e-05	8.81568e-06	0.000207508	0
465	0	5.10084e-05	0	0	2.2548e-05	0	0	1.69233e-05	0	0	0	0	0	0	6.05755e-06	3.55588e-05	3.15971e-05	0	9.77314e-05	0	0	0	0	0.000160655	3.25288e-05	8.72062e-06	0.000210173	9.00669e-06
466	0	1.20401e-05	0	0	1.63289e-05	0	0	2.76845e-05	2.10067e-05	0	3.20067e-05	0	0	0	0	4.03556e-05	0	0	0.000133691	1.76711e-05	0	9.86625e-07	0	0.00023804	1.2e-05	9.6845e-06	0.00021402	2.32709e-05
467	0	1.5366e-05	0	0	2.02709e-05	0	0	2.5634e-05	1.22738e-05	4.05476e-05	2.91815e-05	0	0	0	0	4.49048e-05	0	0	0.000143089	7.9048e-06	0	0	0	0.000288363	2.22738e-05	1.09971e-05	0.000194363	1.7e-05
468	0	0	0	0	1.07159e-05	0	0	4.70568e-05	1.28414e-06	2.52273e-05	3.00852e-05	0	0	0	3.17049e-06	7.47727e-05	0	6.8011e-06	0.000143687	1.7659e-05	0	0	0	0.000299631	1.2e-05	1.37443e-05	0.000178432	1.74954e-05
469	0	5.31699e-05	0	0	4.13305e-06	1.01841e-06	0	5.11238e-05	4.86193e-07	2.62293e-05	2.56192e-05	1.05414e-05	4.53029e-05	3.25322e-05	2.87707e-05	5.56192e-05	0	1.62845e-06	0.000129124	1.45046e-05	0	0	0	0.000255353	1.93808e-05	3.57799e-05	0.000203656	1.52752e-05
470	0	6.24767e-05	7.34884e-06	0	2.22015e-05	4.17985e-05	0	4.78992e-05	0	6.04628e-07	1.09263e-05	7.65116e-06	4.12752e-05	4.04496e-05	2.8e-05	6.04496e-05	3.71473e-05	0	0.000111926	1.32752e-05	0	0	0	0.000179229	4.01744e-05	4.49264e-05	0.000198926	0
471	0	5.05135e-05	7.97973e-06	0	6.7027e-06	3.35946e-05	0	3.48311e-05	1e-06	0	0	0	2.11284e-05	4.94459e-05	6.40203e-05	6.04257e-05	7.54459e-05	0	9.65541e-05	0	0	0	0	0.000142405	1.5277e-05	1.21486e-05	0.000166831	0
472	0	2.68334e-05	4.84946e-06	0	2.10968e-05	4.71505e-05	0	1.19032e-05	0	2.63978e-05	0	0	1.42473e-06	4.49462e-05	5.24946e-05	5.53709e-05	9.0043e-05	0	7.40538e-05	0	0	0	0	0.000101177	8.32798e-06	0	0.000155656	0
473	0	1.87915e-05	2e-06	0	2.53436e-05	4.12393e-05	0	1.2e-05	0	5.14111e-05	0	0	0	4.73436e-05	5.87915e-05	6.85154e-05	9.72393e-05	0	5.10616e-05	0	0	3.10427e-06	0	8.20367e-05	0	0	0.000101589	0
474	0	0	0	0.000149445	2.1487e-05	0.000172327	0	3.17868e-06	0	9.28251e-05	0	7.31421e-05	8.18847e-05	0.000100947	0.000122547	8.4464e-05	0	0	1.08675e-05	0	2.35671e-05	0	0	8.90764e-05	0	0	8.50735e-05	0
475	0	0	0	0.00154956	3.76832e-05	0.0012413	0	0	0	0.000110229	1.08323e-05	8.22279e-05	9.03069e-05	0.000125176	0.000160538	0.000146944	0	0	0	0	2.65095e-05	0	0	7.10186e-05	0	0	0	0
476	0	0	0	0.00156248	1.39756e-05	0.00119032	0	0	0	9.19601e-05	2.15061e-05	7.25097e-05	8.13709e-05	9.99459e-05	0.000120732	0.000139646	0	0	0	0	2.33775e-05	0	0	6.48354e-05	0	0	0	0
477	0	0	0	0.00153672	0	0.00116448	0	0	0	0.000112097	2.60709e-05	8.39562e-05	9.21188e-05	0.000126493	0.000160974	0.000125071	0	0	0	0	2.70235e-05	0	0	4.38583e-05	0	0	0	0
478	0	0	0	0.000724903	0	0.000550954	0	0	0	9.07563e-05	2.09933e-05	7.15814e-05	8.0555e-05	9.8707e-05	0.000118677	7.35979e-05	0	0	3.30058e-07	0	2.30939e-05	0	0	1.83618e-05	0	0	3.57773e-05	4.00585e-05
479	0	1.85973e-05	0	6.89118e-06	0	0	8.18096e-06	0	0	0.000113597	5.9864e-06	8.54392e-05	9.36818e-05	0.000127475	0.000160954	4.27918e-05	4.87646e-05	0	8.16735e-06	0	2.74549e-05	0	0	0	0	0	9.24435e-05	6.98539e-07
480	0	2.06985e-05	0	3.14741e-07	1.15206e-05	0	0	0	0	2.08234e-06	0	0	1.94382e-05	2.04382e-05	3.15618e-05	2.74794e-05	2.07809e-05	0	6.91766e-06	0	0	0	0	0	5e-06	0	0.00012074	2.71256e-06
481	0	1.35749e-05	0	0	9.98108e-06	0	0	0	1.42375e-05	4.18812e-05	1.83132e-06	0	1.77625e-05	1.2e-05	3.42375e-05	3.28313e-05	3.5494e-05	0	1.88124e-06	0	0	8.11876e-06	0	0	1.47126e-05	0	0.000122119	0
482	0	3.36073e-05	0	0	6.95637e-06	0	0	0	2.38909e-05	4.31309e-05	2.04363e-06	0	1.5e-05	9.97818e-06	1.72618e-05	4.98691e-05	4.31963e-05	0	1.67164e-05	0	0	1.99127e-05	7.81842e-07	0	1.90218e-05	3.67276e-06	0.000144542	0
483	0	9.77748e-06	5.80794e-06	0	0	0	0	1.4e-05	0	5.18384e-05	5.48477e-06	0	1.32927e-05	1.88079e-05	1.51616e-05	5.83841e-05	3.28689e-05	3.35365e-06	4.88689e-05	1.13232e-05	0	1.56768e-05	3.23177e-07	1.13536e-05	1.18079e-05	3.93906e-06	0.000132454	0
484	0	9.79635e-06	1.49008e-05	0	0	0	0	0	0	4.24021e-05	5.5013e-06	0	8.79896e-06	2.03995e-05	2.42977e-05	6.80992e-05	4.80992e-05	0	4.9e-05	6.80157e-06	0	2.13995e-05	0	1.36997e-05	6.00522e-07	0	0.000120501	0
485	0	1.96186e-05	1.3067e-05	0	1.2933e-05	0	0	0	0	2.76289e-05	0	0	0	1.97526e-05	4.6e-05	6.38763e-05	6.0067e-05	0	4.4e-05	0	0	4.31443e-06	0	2.27526e-05	0	0	9.97526e-05	0
486	0	4.57516e-06	8.27452e-06	0	2.18497e-05	0	3.42484e-06	0	0	2.00261e-05	0	0	0	1.34248e-05	5.48758e-05	6.18758e-05	7.66994e-05	0	3.54248e-05	0	0	0	0	2.54248e-05	0	0	7.68235e-05	0
487	0	0	6.13375e-06	0	4.00212e-05	0	5.55625e-06	5.7325e-06	1.76249e-07	0	0	0	0	1.72887e-05	6.62887e-05	5.92887e-05	9.72675e-05	0	3.42675e-05	0	0	0	0	3.14225e-05	0	0	7.10212e-05	0
488	0	0	4.84636e-06	0	5.01564e-05	0	1.13855e-05	2e-05	1.68436e-05	0	0	0	6.53909e-06	2.4e-05	7.09245e-05	5.56145e-05	9.06927e-05	0	3.35391e-05	0	0	0	0	2.46927e-05	0	0	6.66927e-05	0
489	0	1.8116e-05	4.058e-06	1.40773e-05	3.1768e-05	1.5942e-05	6.74868e-06	2.08453e-05	9.76801e-06	0	0	0	1.40193e-05	2.5942e-05	5.1768e-05	4.4826e-05	6.671e-05	0	3.00387e-05	0	0	5.09666e-06	0	2.71353e-05	0	0	8.0232e-05	3.54401e-06
490	6.22799e-06	3.1088e-05	3.41991e-07	1.3658e-05	9e-06	1.1456e-05	0	1.6228e-05	0	0	0	0	1.7342e-05	2.5342e-05	3.1342e-05	2.9114e-05	3.7026e-05	0	3.3e-05	0	0	1.743e-05	0	4.3772e-05	0	5.56998e-06	0.000105544	1.05072e-05
491	4.71029e-06	4.07392e-05	2.50722e-06	4.50722e-06	0	1.45217e-05	0	0	0	0	0	0	1.49711e-05	2.44928e-05	2.60289e-05	2.62608e-05	2.17825e-05	0	3.87536e-05	5.73917e-06	0	1.14783e-05	0	3.97392e-05	0	0	0.000109203	1.43779e-05
492	6.88951e-06	5.21569e-05	0	9.02321e-06	0	1.58663e-05	0	0	0	0	0	0	1.03547e-05	2.22442e-05	1.64884e-05	3.42442e-05	1.72442e-05	0	3.68663e-05	7.4884e-06	0	1.51105e-05	0	3.8e-05	0	1.14884e-05	0.000124488	0
493	0	1.4e-05	0	0	0	1.35084e-05	0	0	0	0	0	0	1.39327e-05	3.29327e-05	3.8458e-05	4.49832e-05	4.09832e-05	0	4.69495e-05	6.42432e-06	0	1e-05	0	4.20168e-05	2.44114e-06	6.8991e-06	0.00012195	0
494	0	2e-05	0	7.80962e-06	0	6.80962e-06	0	3.61923e-06	0	0	4e-06	0	1.62762e-05	3.6e-05	4.28954e-05	4.99812e-05	5.97908e-05	0	5.91715e-05	9.19038e-06	0	3.61923e-07	0	4.96192e-05	1.01715e-05	9.27615e-06	0.000114552	0
495	0	3.53004e-05	0	0	1.09894e-06	1.13322e-05	0	1.55336e-05	7.66784e-07	9.93286e-06	8.69965e-06	3.53357e-06	1.82332e-05	3.45336e-05	4.02332e-05	5.61661e-05	7.64664e-05	0	7.76325e-05	7.53357e-06	0	1.6007e-06	0	0.000105961	1.50989e-05	3.02332e-05	0.0001237	0
496	0	3.86838e-05	2.3701e-06	0	1.43162e-05	1.95784e-05	0	2.18946e-05	0	7.84069e-06	1.9527e-05	0	2.05245e-05	3.41569e-05	4.43162e-05	6.18971e-05	8.75809e-05	0	0.000109265	7.47304e-06	0	0	0	0.000289853	1.90515e-05	2.16814e-05	0.000114208	0
497	0	2.92588e-05	1.09569e-05	0	3.17412e-05	1.50863e-05	0	1.60216e-05	0	7.19609e-07	3.38706e-05	0	0	2.2e-05	4.4e-05	9.67843e-05	0.000107871	3.02157e-06	0.00015572	0	0	0	0	0.000569735	7.06471e-06	0	8.90431e-05	0
498	0	1.32949e-05	2.19678e-05	0	3.12949e-05	1.35898e-05	0	8.44237e-06	0	3.11475e-05	3.21153e-05	1.41018e-06	6.26272e-06	4.11153e-05	4.24424e-05	0.00011941	0.000112885	1.72627e-05	0.00019582	3.26272e-06	0	0	0	0.000783332	0	0	9.18525e-05	0
499	0	7.27244e-06	3.03654e-05	6.36536e-06	2.82724e-05	0	0	9e-06	0	2.50929e-05	4.39102e-05	3.81732e-06	9.81732e-06	4.75449e-05	4.88173e-05	0.000115272	0.000120548	1.8e-05	0.000209183	8.72756e-06	0	0	0	0.000845817	0	0	8.50898e-05	0
500	0	0	1.35508e-05	7.43161e-06	1.61543e-05	0	0	7.20702e-06	0	4.44492e-05	3.09824e-05	8.41405e-06	1.70351e-05	5.20351e-05	4.91895e-05	9.97227e-05	0.000102498	1.18105e-05	0.000193775	6.41405e-06	0	1.63864e-06	0	0.000728151	0	0	9.36386e-05	0
501	0	0	1.06774e-05	7.71684e-06	0	0	0	5.59139e-07	0	4.49606e-05	1.85591e-05	1.69606e-05	3.35197e-05	6.05197e-05	4.29606e-05	6.41183e-05	6.70789e-05	1.10789e-05	0.000149835	1.34803e-05	0	3.03943e-06	0	0.000474735	0	0	0.000103677	0
502	0	9.25787e-07	8.29685e-06	0	0	0	0	6.43228e-06	0	1.63581e-05	1.92096e-05	6.71614e-06	2.82839e-05	4.42096e-05	3.98516e-05	3.82839e-05	5.51354e-05	7.71614e-06	0.000110061	1.27161e-05	0	1.06419e-05	0	0.000272096	5.64193e-06	4.58071e-06	0.000103581	0
503	0	2.57921e-06	2e-06	0	0	0	0	1.0184e-05	0	1.18688e-05	7.7632e-06	8.4736e-06	2.32896e-05	3.87104e-05	3.47632e-05	2.5816e-05	3.44736e-05	3.2368e-06	7.75792e-05	7.2368e-06	0	8.2368e-06	0	0.000151528	1.7632e-06	1.54736e-05	0.000104	0
504	0	1.42802e-05	7.11638e-06	1.65085e-06	0	1.26508e-05	0	1.68836e-05	0	0	1.18836e-05	8.23277e-06	1.4e-05	3.13492e-05	2.1e-05	1.72328e-05	4.01164e-05	4e-06	5.66508e-05	1.22328e-05	0	5.81923e-07	0	7.13706e-05	0	1.91164e-05	0.000103	0
505	0	3.0009e-05	7.98505e-06	0	0	6.01196e-06	5.00897e-06	1.1015e-05	0	0	6.01196e-06	2.0931e-08	7.01196e-06	2.7012e-05	2.1988e-05	1.9e-05	4.0997e-05	0	5.0003e-05	1.2009e-05	0	3.99701e-06	0	3.70329e-05	9.85049e-07	1.70209e-05	0.000103009	1.21382e-07
506	0	1.88497e-05	0	0	0	1.08786e-05	1.07572e-05	3.60691e-06	5.27171e-06	0	0	0	1.18786e-05	2.41214e-05	1.57283e-05	1.52428e-05	3.33931e-05	0	4.14855e-05	1.6e-05	0	1.75724e-06	0	2.44855e-05	0	4.48553e-06	9.44855e-05	5.28312e-06
507	0	2.01948e-05	3.47792e-06	0	0	8e-06	3.76104e-06	0	1.55221e-05	0	0	0	1.80442e-05	2.32831e-05	8.19479e-06	8.23896e-06	1.79117e-05	1.28312e-06	4.8761e-05	2.1e-05	0	5.23896e-06	0	2.1761e-05	0	7.32729e-06	0.000100805	6.71102e-06
508	0	0	0	0	0	1.46445e-05	0	1.57797e-06	1.5711e-05	0	0	7.28898e-06	2.1711e-05	2.67775e-05	6e-06	1.2578e-05	8.35551e-06	7e-06	5.46445e-05	2.3e-05	1.1e-05	1.03555e-05	0	2.4e-05	2e-06	2.2e-05	0.000104289	1.29818e-06
509	0	0	0	8.41351e-06	0	1.87018e-05	0	1.34135e-05	1.55288e-05	0	0	1.45865e-05	1.38847e-05	2.70577e-05	1.30577e-05	2.03558e-05	1.86442e-05	3.4135e-06	5.44135e-05	1.17693e-05	7.76935e-06	9.5865e-06	0	2.34135e-05	4.47117e-06	1.55288e-05	0.000102058	0
510	0	0	0	1.9e-05	1e-06	1.34142e-05	0	1.86567e-05	3.68668e-06	6.07082e-06	5.85835e-07	1.35858e-05	4.82833e-06	2.70708e-05	3.25858e-05	2.26567e-05	3.6485e-05	0	5.31717e-05	0	0	9.41416e-06	0	2.78283e-05	5.17167e-06	2e-06	9.37575e-05	0
511	0	0	0	6.09884e-06	1.16008e-05	9.69961e-06	0	2.07985e-05	0	1.27985e-05	3.69961e-06	7.09884e-06	0	1.86996e-05	3.25019e-05	2.8e-05	5.89012e-05	0	4.86008e-05	0	0	6.39922e-06	0	2.69961e-05	4.50194e-06	0	8.53004e-05	0
512	0	0	0	0	2.11256e-05	1.11876e-05	0	8.12556e-06	0	3.24962e-06	2.43722e-06	0	0	0	2.2062e-05	3.26248e-05	7.74372e-05	0	4.61876e-05	0	0	0	0	2.48124e-05	0	0	7.02496e-05	0
513	0	6.8487e-06	1.07565e-06	0	2.51513e-05	1.89244e-05	0	1.38487e-05	9.92435e-06	2.07565e-06	6.1513e-06	0	0	0	1.44705e-05	3.1e-05	6.96218e-05	0	5.03026e-05	0	0	0	0	4.3513e-05	0	0	7.00756e-05	0
514	5.92948e-06	1.28942e-05	0	0	1.7e-05	5.29295e-05	0	1e-05	1.78237e-05	0	7e-06	0	0	8.85896e-06	5.08237e-05	3.99295e-05	6.00705e-05	2.79295e-05	9.7859e-05	2.59647e-05	0	0	0	0.000113083	0	0	6.78942e-05	0
515	0	4.87015e-06	6.98482e-06	0	2.88398e-05	5.65801e-05	9e-06	1.71298e-05	6.30523e-06	2.98482e-06	1.01298e-05	0	0	9e-06	5.99848e-05	5.96948e-05	7.26948e-05	1.28853e-05	0.000104015	8.3204e-06	0	0	0	0.00015826	0	0	5.58853e-05	0
516	1.19679e-05	5.4759e-06	6e-06	8.23795e-06	2.1254e-05	6.0254e-05	1.3254e-05	2.65241e-05	1.1254e-05	1.0746e-05	1.1746e-05	0	8.98393e-06	3.1e-05	7.6254e-05	4.7746e-05	6.49839e-05	1.55241e-05	0.000111016	2.5762e-05	0	0	0	0.00017746	0	0	6.77139e-05	0
517	5.62111e-06	1.49137e-05	2.17267e-06	4.72422e-06	2.30863e-05	5.37242e-05	1.86379e-05	1.54484e-05	2.05516e-05	5.259e-06	5.08633e-06	0	3.08633e-06	2.97242e-05	8.46379e-05	5.61894e-05	8.94652e-05	1.52758e-05	0.000107448	1.38106e-05	0	0	0	0.000159156	0	0	6.54484e-05	0
518	0	1.70871e-05	5.0618e-06	0	2.62219e-05	1.89382e-05	9.34551e-06	1.71854e-05	9.65449e-06	0	0	1.24718e-06	1.01854e-05	2.96545e-05	2.24073e-05	2.94073e-05	6.22219e-05	0	5.72219e-05	0	0	0	0	9.49129e-05	4.65449e-06	0	8.37163e-05	0
519	0	3.30971e-05	5.84952e-06	0	1.04248e-05	7.72572e-06	5.72572e-06	2.01505e-05	7.60191e-06	0	0	2.15048e-06	2.1e-05	2.81505e-05	8.42476e-06	1.15486e-05	4.3301e-05	1.57524e-06	5.47257e-05	5.15048e-06	0	3.69905e-06	0	6.27524e-05	9.27428e-06	1.57524e-06	0.000101726	0
520	0	3.94436e-05	6.31955e-06	0	9.44361e-06	0	9.44361e-06	2.11955e-05	0	0	0	0	1.97218e-05	2.87218e-05	1.00827e-05	1.72368e-05	4.46391e-05	3.68045e-06	4.96805e-05	5.68045e-06	0	9.04135e-06	0	4.47218e-05	9.68045e-06	1.31955e-06	0.000102959	0
521	0	2.57847e-05	4.13861e-06	0	4.35396e-06	0	3.78465e-06	3.8e-05	0	0	0	0	1e-06	7.78465e-06	0	1.58614e-05	2.58614e-05	1.12153e-05	5.22153e-05	1.82153e-05	0	1.12153e-05	0	2.72772e-05	1.1354e-05	2.60767e-05	0.000115646	0
522	0	3.08877e-05	2.88771e-06	0	3.66313e-06	0	0	3.52246e-05	0	9.65253e-06	0	0	8.87711e-07	7.66313e-06	0	3.44492e-05	5.54492e-05	8.11229e-06	5.1e-05	1.7e-05	0	7.88771e-06	0	2.21123e-05	3.11229e-06	4.05614e-05	0.000117337	0
523	0	2.6e-05	3.94959e-06	0	0	0	0	2.39597e-05	0	0	0	0	0	1.39798e-05	7.02016e-06	4.6e-05	7.39798e-05	2.96976e-06	4.99597e-05	9.95968e-06	0	0	0	1.89294e-05	4.01008e-06	3.00202e-05	0.00010899	0
524	0	3.09087e-05	0	0	1.47219e-05	4.36518e-06	0	1.05478e-05	1.09087e-05	0	3.36094e-06	0	0	1.73609e-05	1.78132e-05	4.23652e-05	7.46348e-05	1.81741e-06	4.50913e-05	1.36518e-06	0	4.63482e-06	0	8.81741e-06	1.07261e-05	2.45478e-05	9.96391e-05	0
525	0	3.38083e-05	0	0	1.84666e-05	0	0	1.2425e-05	1.41248e-05	0	4.38336e-06	3.83362e-07	1.96166e-05	4.1425e-05	6.12749e-05	4.9425e-05	9.66582e-05	0	4.33834e-05	0	0	0	0	2.0425e-05	1.48499e-05	9.72513e-06	9.2e-05	0
526	0	2.40358e-05	0	0	2.99642e-05	0	0	4.1633e-06	8.1633e-06	3.29083e-06	2.58165e-06	0	8.29083e-06	3.71275e-05	6.44183e-05	5.38367e-05	9.61275e-05	0	4.71275e-05	0	0	0	0	1.70358e-05	1.98725e-05	0	8.50358e-05	0
527	1.14428e-05	2.23893e-05	5.349e-08	0	3.31679e-05	0	0	1.16642e-05	1.17251e-05	0	3.2214e-06	0	2.26642e-05	3.36107e-05	4.59465e-05	4.81679e-05	8.8e-05	6.10698e-07	4.88321e-05	1.2214e-06	0	0	0	2.46107e-05	1.73893e-05	1.18321e-05	0.000101221	0
528	6e-06	1.70802e-05	4.02675e-06	2.56687e-06	2.20267e-05	0	0	6e-06	1e-06	2.45988e-06	7e-06	0	2.05401e-05	2.89465e-05	2.62726e-05	3.97593e-05	7.92191e-05	1.0535e-06	4.95134e-05	5.59362e-06	0	0	0	1.43796e-05	8.43313e-06	9.10699e-06	0.000104107	0
529	5.83126e-07	3.54169e-05	9.33499e-06	2.40025e-05	0	0	0	2.66749e-06	0	2.48138e-07	9e-06	0	1.91663e-05	2.41663e-05	6.33251e-06	3.00844e-05	6.1335e-05	0	4.23325e-05	1.74938e-06	0	0	3.58313e-06	0	0	1.10819e-05	9.94988e-05	0
530	0	1.97849e-05	2.13924e-05	2.41064e-05	0	0	0	1.0643e-05	0	5.32151e-06	8.03547e-06	0	1.93924e-05	2.2357e-05	3.8936e-06	4.19291e-05	8.59645e-05	0	4.06785e-05	0	0	7.03547e-06	3.39245e-06	0	0	0	8.74279e-05	0
531	0	2.20866e-05	9.68109e-06	8.90812e-06	0	0	0	6.13516e-06	0	8.77297e-06	2e-06	0	1.6227e-05	2.55459e-05	1.78648e-05	4.7227e-05	7.80919e-05	0	3.5227e-05	0	0	6.09188e-06	4.54062e-07	0	0	0	7.86811e-05	0
532	0	1.04657e-05	1.65993e-05	0	0	0	0	1.41985e-05	0	5.13358e-06	7.32839e-07	0	6.39333e-06	2.01262e-05	1.54583e-05	5.71336e-05	9.4603e-05	0	3.51336e-05	0	0	0	0	4.00741e-07	0	0	7.09351e-05	0
533	0	6.2882e-06	1.28353e-05	0	1.60823e-05	0	0	1.10412e-05	0	0	3.04117e-06	0	0	0	0	5.45059e-05	0.000124082	0	4.30823e-05	0	1.12351e-06	0	0	1.20823e-05	0	0	7.91235e-05	0
534	0	2.67471e-05	8.94942e-06	0	1.20506e-05	0	0	1.3e-05	0	0	8.84827e-06	0	0	6.79769e-06	0	3.13035e-05	0.000138444	0	4.12023e-05	0	0	6.9654e-07	0	1.04046e-05	0	0	9.1646e-05	0
535	0	1.7846e-05	1.1282e-05	0	3.0577e-05	0	8.58995e-07	1.8564e-05	1.0154e-05	0	8e-06	0	0	3.28201e-06	0	4.4577e-05	0.000207462	3.43598e-06	5.3718e-05	0	0	3.859e-06	0	1.0423e-05	5e-06	0	9.6141e-05	0
536	0	3.7e-05	1.23086e-05	0	4.02305e-05	0	4.92182e-06	1.98477e-05	1.68477e-05	0	1.07695e-05	1.27777e-05	1.90081e-05	3.28559e-05	3.56254e-05	3.70782e-05	0.000256235	2.30456e-07	5.35391e-05	0	0	6e-06	0	1.40782e-05	5e-06	0	9.93827e-05	0
537	0	3.1e-05	1.7319e-05	0	2.6914e-05	0	1.0724e-05	2.4957e-05	1.0957e-05	3.12903e-06	9e-06	2.1638e-05	2.5276e-05	3.9276e-05	4.6362e-05	3.8767e-05	0.000285767	0	5.5e-05	0	0	1.3681e-05	8.70975e-07	1.1681e-05	5.04301e-06	0	9.3043e-05	0
538	0	5.00651e-05	1.8813e-05	0	1.62846e-05	0	0	2.12195e-05	1.44065e-05	1.6374e-05	1.05935e-05	2.04065e-05	2.5e-05	3.62195e-05	2.9e-05	3.62195e-05	0.000299813	0	5.62195e-05	5.5935e-06	0	6.4065e-06	0	1.2439e-05	6.03253e-06	0	8.60651e-05	0
539	0	3.29726e-05	1.59726e-05	0	7.49315e-06	0	4.01369e-06	3.25205e-05	0	2.20137e-05	1.04932e-05	1.4e-05	2.35068e-05	3.95068e-05	2.89726e-05	3.55205e-05	0.000293918	0	5.45205e-05	1.00548e-05	0	5.50685e-06	0	1.75479e-05	2.50685e-06	0	7.65479e-05	0
540	0	0	9.15715e-06	0	0	0	9.84285e-06	2.67357e-05	0	1.75786e-05	3.73572e-06	6.57857e-06	1.47357e-05	3.27357e-05	2.47357e-05	1.31571e-05	0.000235257	0	3.61571e-05	0	0	3.31429e-06	0	2.22643e-05	6.57857e-06	0	8.695e-05	0
541	0	0	0	0	2e-06	4.36834e-06	8.9895e-06	2.56737e-05	0	9.67367e-06	3.32633e-06	5.9895e-06	1.33158e-05	3e-05	2.23788e-05	1.43368e-05	0.000196632	0	3.66527e-05	0	0	1.0501e-08	0	2.73368e-05	6.66317e-06	7.66317e-06	9.26632e-05	0
542	0	0	4.93413e-07	0	1.25066e-05	1.12269e-05	7.01317e-06	2.05066e-05	0	4e-06	3.74671e-06	0	6.98683e-06	2.3e-05	2.80263e-05	1.20132e-05	0.00015872	0	3.35066e-05	0	0	2.73353e-06	0	3.82533e-05	6.48024e-06	5.45389e-06	9.82269e-05	0
543	0	0	0	0	1.31706e-05	2.17065e-06	6.48806e-06	1.71468e-05	8.31742e-06	0	4.17065e-06	2.82936e-06	4.65871e-06	1.9e-05	2.63413e-05	1.65871e-06	0.000118659	0	3.58294e-05	0	0	1.48806e-06	0	3.01706e-05	8.31742e-06	1.48806e-06	0.000102147	0
544	0	3.2e-05	0	0	2.07327e-05	4.19814e-06	4.55452e-06	2.42673e-05	0	7.0891e-06	5.64362e-06	5.54521e-07	6.43617e-07	1.78218e-05	2.26237e-05	2.6e-05	0.000129911	0	6.40891e-05	0	0	0	0	4.61582e-05	5.82181e-06	0	9.25545e-05	0
545	0	2.09829e-05	0	0	1.1e-05	0	9.91443e-07	2.60513e-05	0	7.97433e-06	9.00856e-06	0	4.02567e-06	2.2e-05	3.00428e-05	2.3e-05	0.000143094	0	7.5e-05	9.57215e-07	9.95721e-06	0	0	9.20685e-05	0	0	8.79743e-05	0
546	0	8.92921e-06	0	0	0	0	0	3.47168e-05	5.50446e-06	9.28317e-06	1.07876e-05	3.78762e-06	9.36287e-06	3.4646e-05	4.94248e-05	2.90708e-05	0.000165283	0	7.8e-05	0	8.71683e-06	5.75249e-07	7.16832e-07	0.000122363	3.64604e-06	0	8.71505e-05	0
547	1.21033e-05	8.96728e-07	0	0	0	1.28505e-05	0	3.77011e-05	5.25273e-06	5.14945e-06	1.5e-05	0	1.25516e-05	3.72989e-05	5.17473e-05	3.15516e-05	0.000169149	0	9.36549e-05	5.80436e-06	0	0	0	0.000138253	1e-06	0	8.08505e-05	2.18337e-06
548	1.66812e-05	0	4.72921e-06	1.21397e-05	0	1.64104e-05	0	2.8e-05	5.58955e-06	0	1.82271e-05	3.1354e-06	2.03625e-05	4.54104e-05	4.22708e-05	2.73625e-05	0.000157271	0	9.54542e-05	1.14104e-05	0	0	0	0.000132362	1.54584e-06	0	0.00010414	9.57173e-06
549	1.45717e-05	0	2.60707e-06	1.14823e-05	0	2.06071e-05	0	1.68212e-05	2.38212e-05	0	1.2e-05	0	4.8212e-06	4.7e-05	4.32141e-05	3.26965e-05	0.000121946	0	0.000109875	9.48233e-06	0	0	0	0.000103821	1.60707e-06	0	0.000103304	1.54838e-05
550	0	0	9.37904e-06	8.13712e-06	3.62096e-06	1.7e-05	0	8.13712e-06	1.1e-05	0	1.08952e-05	0	2.65328e-06	3.88952e-05	2.66533e-05	3.34838e-05	9.9e-05	0	0.000123968	3.75808e-06	0	0	0	8.57581e-05	3.86288e-06	0	0.000103653	5.73215e-06
551	0	0	3.45357e-06	8.45357e-06	9.63929e-06	3.81428e-06	0	7.09286e-06	1.26393e-05	2.90714e-06	1.15464e-05	0	3.45357e-06	4.04536e-05	2.95464e-05	4.6e-05	9.32679e-05	0	0.000129639	0	0	0	0	8.74536e-05	0	0	9.80821e-05	0
552	0	0	0	0	3.36518e-06	4.47304e-06	0	1.43112e-05	4.16179e-06	5.47303e-06	1.58921e-05	0	8.92141e-07	2.30539e-05	4.6473e-05	5.41079e-05	8.90539e-05	0	0.000151527	0	0	0	0	8.21618e-05	0	0	7.34191e-05	0
553	0	0	0	0	5.80772e-06	5.60257e-06	0	2.62019e-05	0	1.35994e-05	1.91987e-05	0	6.80129e-06	2.28013e-05	5.40032e-05	5.05994e-05	9.10032e-05	0	0.000156599	0	0	0	0	7.98045e-05	0	0	7.91987e-05	0
554	0	0	0	0	0	0	0	2.5671e-05	2.67102e-06	4.39424e-06	2.2658e-05	2.01305e-06	1.6329e-05	2.2342e-05	5.0671e-05	4.90131e-05	8.2329e-05	0	0.000159316	0	0	4.31593e-06	0	8.0329e-05	0	0	9.10392e-05	0
555	0	0	0	0	0	1.48238e-06	1.51762e-06	2.47764e-05	0	0	2.45176e-05	0	1.40705e-05	1.57764e-05	4.3294e-05	4.60705e-05	7.17764e-05	0	0.000172	0	0	5.25881e-06	0	8.54824e-05	9e-06	0	9.94824e-05	0
556	0	1.13667e-06	0	0	5.81056e-06	1.18944e-06	1.94722e-06	2.95683e-05	8.18944e-06	0	2.68106e-05	1.43167e-06	1.84844e-05	2.93789e-05	2.9705e-05	5.03261e-05	6.84628e-05	0	0.000169242	1.15832e-06	8.05278e-06	1.22422e-05	0	9e-05	1.58106e-05	0	0.000110916	0
557	0	3.91532e-05	0	0	0	3.62922e-07	1.52419e-05	2.47581e-05	1.5161e-06	0	2.7879e-05	0	5.5161e-06	4.02419e-05	4.46049e-05	7.42419e-05	0.000103331	0	0.000165726	0	0	5.27416e-06	0	9.5121e-05	1.3121e-05	0	8.73951e-05	0
558	0	8.89292e-06	0	0	0	8.4283e-06	1.58929e-05	1.78929e-05	0	0	3.13575e-05	0	6.78774e-07	4.93575e-05	5.5e-05	8.15354e-05	0.000121696	0	0.000175054	0	0	0	0	9.30535e-05	1.18394e-05	0	8.40899e-05	0
559	0	1.99491e-05	0	0	0	1.70636e-05	1.19873e-05	1.99619e-05	0	0	2.5e-05	0	0	3.6089e-05	6.99619e-05	0.000100962	0.000155898	0	0.000177013	0	0	0	0	9.98983e-05	9.94915e-06	0	4.31017e-05	0
560	0	1.57014e-05	0	0	0	2.29221e-05	1.53896e-05	7.46757e-06	0	0	3.55324e-05	7.76621e-06	0	2.93117e-05	5.03248e-05	0.000104078	0.000148325	0	0.000197299	0	0	0	0	0.000121532	1.11559e-05	0	5.82207e-05	0
561	3.15771e-05	2.12964e-05	2.74308e-05	0	5.00394e-06	0	2.99212e-06	7.14229e-06	3.2e-05	0	5.04308e-05	4.4e-05	1.87154e-05	6.82846e-05	3.62846e-05	0.000120573	0.000138858	0	0.000207285	0	0	0	0	0.000142439	0	0	3.44269e-05	0
562	4.0151e-05	3.20272e-05	2.97946e-05	0	9.79455e-06	0	0	3.39455e-05	3.81782e-05	0	5.83292e-05	3.25891e-05	0	7.95346e-05	0.000108411	0.000163027	0.000180054	0	0.000204589	0	0	0	0	0.000163973	0	0	0	0
563	4.57324e-05	1.94331e-06	3.81973e-05	0	7.53515e-06	0	5.19728e-06	3.3e-05	3.7873e-05	0	5.55351e-05	3.33379e-05	0	9.13946e-05	8.79297e-05	0.000148803	0.000166732	0	0.000216732	0	0	0	0	0.000183127	0	0	0	0
564	3.99862e-05	1.47127e-05	4.50138e-05	0	8.35637e-06	0	6.65745e-06	4.59862e-05	2.56575e-05	0	5.66851e-05	2.49862e-05	0	8.69862e-05	9.2384e-05	0.000145315	0.000158699	0	0.000222657	0	0	0	0	0.000230439	0	0	1.30109e-06	0
565	0	1.91664e-05	2.25552e-05	0	1.58336e-05	2.15552e-05	1.43888e-05	4.81664e-05	0	0	5.54448e-05	0	0	3.16112e-05	8.36112e-05	0.000134222	0.000158334	0	0.000251779	0	0	0	0	0.000339728	2.44481e-06	0	4.04448e-05	0
566	0	0	1.22397e-05	0	8.10413e-06	5.55206e-06	1.91356e-05	1.55835e-05	0	7.0727e-06	7.15206e-05	0	1.89587e-06	2.45521e-05	2.00727e-05	0.000125385	0.000132073	0	0.000341635	0	0	6e-06	0	0.000702965	1.84479e-05	4.82317e-06	0.000116792	0
567	1.46992e-06	9.87966e-07	1.94819e-05	0	1.14458e-05	2.49398e-06	9.48195e-06	6.0361e-06	1.04579e-05	1.9e-05	0.000117398	0	0	2.0506e-05	2.6012e-05	0.000211313	0.000180892	0	0.000539977	0	1.1988e-05	9.51805e-06	9.87966e-07	0.00169381	1.75181e-05	0	0.000114036	0
568	2.27481e-05	2.1337e-06	2.70591e-05	0	2.2e-05	0	6.31105e-06	6.74807e-06	2.26812e-05	2.39409e-05	0.000167118	6.37016e-06	1.68121e-06	2.89331e-05	2.94961e-05	0.000294733	0.00020774	8.93315e-06	0.000776843	3.37016e-06	2.97481e-05	4.25193e-06	8.74033e-07	0.00291947	1.1437e-05	0	0.000111311	0
569	3.36681e-05	4e-06	3.36681e-05	0	3.24304e-05	0	5.85652e-06	1.04304e-05	2.87623e-05	1.54754e-05	0.000194668	7.38116e-06	9.52463e-06	3.77623e-05	2.93812e-05	0.000357336	0.000235762	2.29058e-05	0.000918959	1.07623e-05	2.92377e-05	7.14348e-06	1.13812e-05	0.00357655	3.61884e-06	3.28695e-06	0.000115668	0
570	1.96737e-05	3.30841e-05	4.3021e-05	0	4.26526e-05	4.02104e-06	6.28425e-06	2.7021e-05	3.23263e-05	7.15749e-07	0.000199389	6.02104e-06	1.43474e-05	4.0021e-05	3.39579e-05	0.000354105	0.000241716	3.23474e-05	0.000947147	1.46737e-05	2.56737e-05	6.71575e-06	1.34736e-06	0.00362779	0	4.69471e-06	0.000114021	8.90703e-06
571	1.9907e-05	2.2907e-05	3.44551e-05	0	3.14551e-05	6.27243e-06	1.91027e-06	2.11827e-05	3.5e-05	0	0.000160824	8.27243e-06	1.8e-05	3.53654e-05	5.19103e-05	0.000287099	0.000211734	1.9e-05	0.000803202	7.72757e-06	9.08973e-06	0	0	0.00275603	0	0	0.000100817	1.52195e-05
572	3.21954e-06	2.28046e-05	3.12195e-05	0	1.98782e-05	1.91218e-05	5.87817e-06	1.72195e-05	3.10977e-05	0	0.000115683	0	1.44391e-05	3.24391e-05	5.20977e-05	0.000224609	0.000192244	1.03414e-05	0.00063934	3.4137e-07	1.24632e-05	6e-06	0	0.00173455	0	0	9.74391e-05	1.30067e-05
573	4.33555e-06	9.34222e-06	2.81678e-05	0	3.65778e-06	2.50067e-05	6.49667e-06	1.23289e-05	2.86578e-05	0	8.649e-05	0	9e-06	3.76644e-05	5.83222e-05	0.000165497	0.000167651	0	0.000526477	0	9.17444e-06	3.65778e-06	0	0.00110697	6.50999e-06	0	9.00133e-05	1.46484e-05
574	1.36484e-05	3.15238e-05	3.45934e-05	0	0	3.61246e-05	4.64836e-06	0	1.62967e-05	4.35902e-06	7.07656e-05	0	8.17951e-06	3.65934e-05	2.86008e-05	0.000134062	0.000125359	3.93771e-06	0.000475952	3.88279e-06	2.48205e-05	6.70328e-06	0	0.000692513	1.97656e-05	4.10984e-06	0.00010611	0
575	6.72916e-06	2.53386e-05	2.27292e-05	0	0	1.2e-05	6.20313e-06	8.93229e-06	0	6.27084e-06	6.92031e-05	0	0	2.4e-05	0	0.000121203	0.000120135	9.06771e-06	0.000451271	3.06771e-06	2.03229e-05	1.07292e-05	1.93229e-06	0.000478969	2.36614e-05	1.42031e-05	0.000123932	0
576	4.8281e-06	3.78854e-05	5.0382e-06	0	0	6.8472e-06	9.236e-07	1.40382e-05	0	1.61337e-05	7.30573e-05	0	0	2.30191e-05	0	0.000127172	0.000117172	1.49809e-05	0.000467153	1.09045e-05	1.27517e-05	4.9427e-06	3.9809e-06	0.000410943	2.51146e-05	2.59809e-05	0.000129076	0
577	0	9.5731e-06	1.1914e-05	0	1.74842e-05	0	3.85672e-06	2.37708e-05	0	2.59713e-05	8.4914e-05	0	1.7421e-06	2.68567e-05	0	0.000146857	0.000124885	1.10287e-05	0.000488828	1.08596e-06	0	0	5.94269e-06	0.000406857	2.40287e-05	1.40573e-05	0.000130971	0
578	0	0	2.49522e-05	0	2.27484e-05	0	0	3.15509e-05	0	1.87006e-05	9.37755e-05	1.31767e-05	1.08773e-05	4.3578e-05	3.63534e-05	0.000174326	0.000160252	0	0.000529129	0	0	0	0	0.000442775	2.01497e-05	0	0.000119449	0
579	0	2.92241e-06	2.2e-05	0	1.64806e-05	0	9.61205e-07	3.11202e-05	0	4.4806e-06	9.14806e-05	2.06395e-05	3.01589e-05	4.87597e-05	5.06395e-05	0.000191039	0.00015224	0	0.000570957	0	0	0	0	0.000493597	2.12015e-06	0	0.00011276	0
580	0	0	3.93288e-05	0	2.15069e-05	0	0	1.81644e-05	0	8.8219e-06	0.000102507	2.5685e-05	2.15069e-05	3.73288e-05	6.03288e-05	0.00021	0.000167822	0	0.000620534	0	0	2.52057e-06	0	0.000576397	4.8219e-06	0	0.000103	5.16838e-06
581	0	8.37628e-06	3.84158e-05	4.4656e-06	1.22079e-05	0	0	1.56632e-05	0	0	0.000109	2.77921e-05	2.87526e-05	4.89605e-05	5.36632e-05	0.000223584	0.000159287	6.16838e-06	0.000657753	5e-06	0	7.58419e-06	0	0.000684307	7.41581e-06	0	0.000108	1.25045e-06
582	9.99636e-07	1.17503e-05	3.07495e-05	8.00109e-06	1.54998e-05	2.49727e-07	1.34991e-05	1.1e-05	0	0	0.000129499	2.85005e-05	3.62505e-05	4.37503e-05	4.67499e-05	0.000245999	0.000159249	1.40007e-05	0.00067575	1.62505e-05	0	5.74991e-06	0	0.000836745	6.49982e-06	0	0.0001035	0
583	6.83598e-06	2.0418e-05	2.7328e-05	0	1.4127e-05	1.0545e-05	7.41799e-06	2.2381e-05	0	6.12698e-06	0.000145418	1.9291e-05	1.7418e-05	2.9127e-05	3.6746e-05	0.000251836	0.000172836	5.29101e-06	0.000653074	0	0	1.4e-05	0	0.00105917	2.91005e-06	0	0.000103836	0
584	0	3.33028e-05	1.4331e-05	0	5.67606e-06	7.66902e-06	7.9859e-06	3.3007e-05	2.00705e-06	9.68311e-06	0.000166352	0	0	2.0007e-05	5.10423e-05	0.000280352	0.000209704	0	0.000598944	0	0	1.5662e-05	0	0.00141539	0	0	8.86479e-05	0
585	0	3.12601e-05	1.7e-05	0	1.91502e-05	3.63004e-06	1.363e-05	4.75202e-05	1.17399e-05	1.237e-05	0.00018778	0	0	1.137e-05	4.87802e-05	0.00030804	0.000249491	0	0.000535769	0	0	1.98901e-05	0	0.00199847	0	0	9.08095e-05	0
586	0	2.73025e-05	2.41842e-05	0	2.03685e-05	0	1.73694e-06	5.44079e-05	5.5527e-06	1.44729e-06	0.000197368	0	0	1.91842e-05	3.87764e-05	0.000299592	0.000257737	0	0.000450236	0	0	1.82236e-05	0	0.00281516	0	0	0.000104	5.11071e-06
587	0	1.17786e-05	3.38893e-05	0	3.16661e-05	0	2.15554e-05	5.46679e-05	3.22322e-06	0	0.000186446	0	2.66607e-06	3.57768e-05	5.3e-05	0.000296779	0.000271002	2.33393e-06	0.000366563	0	0	1.94446e-05	6.55536e-06	0.00340509	0	0	0.000112113	1.09215e-05
588	1.03233e-05	1.94804e-05	3.29607e-05	0	2.97644e-05	8.63742e-06	2.74411e-05	4.38822e-05	0	0	0.000154284	5.48037e-06	2.28822e-05	5.00393e-05	2.60785e-05	0.000243607	0.000214323	1.65196e-05	0.000277931	1.09215e-05	4.84295e-06	1.09607e-05	1.14411e-05	0.00341838	0	1.09607e-05	0.00012948	9.4552e-06
589	0	0	1.90896e-05	0	2.29403e-05	1.34552e-05	3.55149e-05	3.54851e-05	0	0	0.000114179	0	9.48507e-06	3.70597e-05	4.69701e-05	0.00019509	0.00018503	3.5448e-06	0.000201269	0	0	3e-06	9.57466e-06	0.00320865	0	0	0.00012094	3.54843e-06
590	1.17422e-05	5.45157e-06	1.50969e-05	0	2.42906e-05	7.45157e-06	1.79359e-05	3.27422e-05	0	0	8.64843e-05	0	1.6161e-05	3.23547e-05	5.28063e-05	0.000155581	0.000132453	3.54843e-06	0.000169291	0	0	9.03135e-07	5.09687e-06	0.00311374	4.80627e-06	0	0.000124258	4.19021e-07
591	8.74294e-06	0	3.83804e-06	0	1.07429e-05	0	0	3.99331e-05	0	0	8.99331e-05	0	8.58098e-06	3.0838e-05	6.73522e-05	0.000147581	0.000105419	0	0.00013219	0	0	0	0	0.00350344	1.3419e-05	0	0.000114648	0
592	1.6292e-07	1.7528e-06	9.55056e-06	0	1.20618e-05	0	6.61236e-06	2.96742e-05	0	9.26404e-06	0.000113264	0	0	2.26124e-05	8.02865e-05	0.000195815	0.000143326	0	0.00017014	0	0	0	0	0.00421954	2.41629e-05	0	0.000101713	0
593	0	0	1.53574e-05	0	1.92768e-06	1.5744e-06	5.02077e-07	4.3e-05	0	2.54256e-05	0.000153076	1.21446e-05	1.92768e-06	3.9e-05	8.80723e-05	0.000277579	0.000196715	0	0.000232221	0	0	9e-06	0	0.00471388	2.3e-05	0	9.46426e-05	0
594	0	0	5.64128e-06	0	4.92384e-06	1.5e-05	6.31302e-06	5.67327e-05	1.39391e-05	1.53435e-05	0.000195954	2.07022e-05	0	4.46565e-05	9.46565e-05	0.000352909	0.000263909	0	0.000325261	0	0	7e-06	0	0.00475757	6.04569e-06	0	6.37022e-05	0
595	0	3.27995e-05	2.06999e-05	0	1.3599e-05	2.29987e-05	2.3e-05	4.41009e-05	3.53014e-05	0	0.000220801	1.48991e-05	0	4.8e-05	9.11992e-05	0.000404701	0.0003057	2.60025e-06	0.000453903	0	0	1.60013e-05	0	0.00449498	1.49937e-06	0	6.53997e-05	1.18617e-06
596	0	0	1.78198e-05	0	8e-06	1.38138e-05	3.27327e-06	5.82673e-05	4.41682e-05	0	0.000222	1.67267e-05	3.63364e-06	5.64475e-05	9.21742e-05	0.000394628	0.000299354	5.00599e-06	0.000534378	0	0	1.31802e-05	0	0.00408964	0	0	6.51862e-05	1.14723e-05
597	0	9.51661e-06	2.77417e-05	0	0	3.71955e-06	4.49446e-06	4.40221e-05	2.02694e-05	0	0.000206764	6.75277e-06	0	4.00221e-05	7.22804e-05	0.000367022	0.000310269	8.49446e-06	0.00060745	0	0	5.49446e-06	0	0.00360472	0	0	7.54502e-05	1.73349e-05
598	3.34904e-07	0	3.28876e-05	0	4.42611e-07	6.22484e-06	6.6651e-06	4.03325e-05	0	0	0.000191553	0	0	3.26651e-05	7.88899e-05	0.000351778	0.000320447	0	0.000651667	0	0	9e-06	0	0.00317252	6.3349e-06	0	9.08876e-05	6.1988e-06
599	1e-05	0	3.06084e-05	0	6.1988e-06	2.4994e-05	3.91597e-07	4.71988e-05	0	0	0.000162205	0	0	2.52048e-05	6.92048e-05	0.000322608	0.000325404	0	0.000688181	0	0	6.1988e-06	0	0.00280354	1.01988e-05	0	9.6994e-05	0
600	1.80624e-05	0	2.25908e-05	0	1.01762e-05	3.68239e-05	5.28449e-07	5.35284e-05	0	0	0.000144534	0	7.3523e-06	3.18807e-05	7.60514e-05	0.000302119	0.000339761	0	0.000721705	0	0	2.2954e-06	0	0.00250032	0	0	0.000103943	0
601	1.49158e-05	0	4.84512e-06	0	1.22963e-05	4.47037e-05	5.30976e-06	4.41549e-05	0	0	0.000117535	0	1.32963e-05	3.79731e-05	7.92694e-05	0.000285593	0.000339071	0	0.000730929	0	4.85858e-06	0	0	0.00226029	9.15488e-06	0	0.000104098	0
602	1.11343e-05	1.76111e-05	2.26851e-06	0	3.73149e-06	3.43889e-05	9.07404e-06	4.27917e-05	0	0	0.000110403	0	2.07404e-06	2.12083e-05	4.74028e-05	0.000258	0.000322866	3.59723e-06	0.000740194	0	1.65745e-06	0	0	0.00202474	7.07404e-06	0	0.000116745	0
603	2.4885e-05	3.84248e-05	6.76993e-06	0	4e-06	1.56549e-05	2.42483e-06	3.89647e-05	0	0	9.84248e-05	0	8.53986e-06	3.55399e-05	6.35399e-05	0.000257885	0.000334425	0	0.000722735	0	0	0	0	0.00181821	2.12301e-05	0	0.00012669	0
604	2.9e-05	5.85147e-05	1.71941e-05	6.18552e-06	0	0	0	1.78059e-05	0	0	0.000102806	0	1.7059e-05	2.86708e-05	2.88649e-05	0.000253097	0.000306	1.39029e-05	0.000710612	0	0	8.05898e-07	4.51474e-06	0.00163666	3.29029e-05	8.1941e-06	0.000150612	0
605	2.28784e-05	3.50386e-05	1.90801e-05	0	0	0	0	1.08398e-05	6.88127e-06	0	9.46795e-05	9.24035e-06	2.36795e-05	3.7e-05	2.64006e-05	0.000250801	0.00029008	1.19585e-05	0.000702119	1.83977e-06	0	4e-06	6.16023e-06	0.00148883	2.94392e-05	2.05579e-05	0.00015668	0
606	0	3.2946e-06	2.84489e-05	0	6.79364e-07	6.35873e-06	0	1.43848e-05	2.11283e-05	1.72565e-05	8.09359e-05	7e-06	1.88717e-05	3.24229e-05	2.64229e-05	0.000252808	0.000290615	0	0.000676295	0	0	2.56509e-07	2.06413e-06	0.00136237	8.61524e-06	0	0.000137743	5.04922e-06
607	0	0	3.70492e-05	0	8.19686e-06	2.59058e-06	5.24607e-06	7.53926e-07	1.20984e-05	0	8.2e-05	7.29529e-06	2.60984e-05	2.69508e-05	2.50984e-05	0.00024936	0.000285409	0	0.000653902	0	0	0	0	0.00126538	0	0	0.000130754	1.17779e-06
608	6.10668e-06	0	3.57866e-05	0	1.09289e-05	1.71067e-05	1.36089e-05	1.60356e-05	8.07112e-06	0	7.49644e-05	2.17866e-05	4.19289e-05	5.38578e-05	6.28578e-05	0.000234893	0.000262822	0	0.000633289	0	3.20026e-07	0	0	0.00117093	0	0	0.000123	0
609	7.95368e-06	1.32548e-05	3.28842e-05	0	2.21621e-05	2.82548e-05	0	2.3e-05	0	0	7.39074e-05	9e-06	4.29074e-05	4.3e-05	4.7579e-05	0.000206	0.000247162	0	0.000598792	7.68388e-07	2.17221e-05	0	0	0.00109319	0	0	0.000122745	0
610	6.10508e-06	2.99883e-05	2.39299e-05	0	2.49299e-05	4.99883e-05	3.90659e-06	1.20934e-05	0	0	7.29533e-05	0	3.78249e-05	4.08949e-05	5.18015e-05	0.000211883	0.000255848	0	0.000571953	1.08173e-06	1.59766e-05	0	2.05838e-06	0.00101365	0	9e-06	0.000123988	7.00219e-06
611	8.99124e-06	3.40197e-05	1.49891e-05	0	8.99562e-06	5.10022e-05	0	2.69836e-05	1.00438e-06	0	6.59989e-05	0	1.79912e-05	1.99945e-05	2.60055e-05	0.00019299	0.000251002	0	0.00054299	0	1.39912e-05	0	3.285e-09	0.000958982	0	1.00109e-06	0.000126001	7.05496e-06
612	0	3.40707e-05	2.19293e-05	0	1.99529e-05	5.70236e-05	0	1.29764e-05	0	0	5.80471e-05	0	1.50079e-05	1.79921e-05	3.58587e-05	0.000174008	0.000252945	0	0.000517039	0	0	0	0	0.000901188	0	0	0.000118102	7.98429e-06
613	0	0	2.1e-05	0	6.2842e-08	4.21571e-05	0	8.96858e-06	1.19372e-05	0	5.4e-05	0	4.7132e-08	1.50314e-05	2.53299e-05	0.000176094	0.000238299	0	0.000501047	0	0	0	0	0.000850094	7.8586e-06	0	0.000126796	1.29458e-06
614	0	0	1.19547e-05	0	0	2.69773e-05	0	7.97734e-06	1.21586e-05	0	5.69094e-05	0	0	2.68867e-05	4.67507e-05	0.000175796	0.00024666	0	0.000519751	0	0	0	0	0.000988301	2.28187e-05	0	0.00014	0
615	8.65998e-06	0	1.7085e-05	0	1.06883e-05	3.48583e-05	0	2.56033e-05	0	2.25466e-05	7.08583e-05	0	0	3.30567e-05	4.7e-05	0.000183915	0.000234057	0	0.000569462	0	0	0	0	0.00120016	5.17001e-06	0	0.000134142	0
616	2.39334e-05	0	5.13311e-06	0	0	2.01331e-05	0	1.29334e-05	0	3.83361e-06	7.70333e-05	5.60067e-06	0	3.48336e-05	5.08669e-05	0.000184933	0.000231266	0	0.000594967	0	0	0	0	0.00133413	0	0	0.0001319	0
617	0	2.52433e-06	2.89634e-05	2.57439e-05	4.07318e-06	8.53641e-07	1.18171e-05	2.18536e-05	0	0	7.9e-05	3.1e-05	2.18171e-05	4.91098e-05	5.70732e-05	0.000173402	0.000216732	1.21829e-05	0.00060422	1.20366e-05	0	0	0	0.00136051	0	0	0.00010922	0
618	0	0	2.82728e-05	9.61026e-07	4.35077e-06	1.03897e-06	9.76616e-06	4.67662e-05	0	0	7.51949e-05	1.92338e-05	7.23384e-06	4.8e-05	6.1961e-05	0.000162234	0.000223922	5e-06	0.000564818	0	0	0	0	0.00114251	0	0	0.000100039	0
619	0	0	1.90802e-05	0	1.36391e-05	0	2.17193e-05	4.59599e-05	0	0	6.89198e-05	2.98797e-05	3.19198e-05	6.28797e-05	5.83208e-05	0.000147759	0.00021216	1.38396e-05	0.000516401	9.19808e-07	0	0	1.57594e-05	0.000882047	0	0	0.0001078	0
620	1.29364e-05	0	0	0	2.17168e-05	6.55492e-06	9.95954e-06	4.30809e-05	0	0	6.30809e-05	1.04855e-05	2.80809e-05	5.52023e-05	4.32832e-05	0.000125324	0.000198283	8.79769e-06	0.000473324	7.59538e-06	0	8.87861e-06	1.31214e-05	0.00071974	0	7.94799e-06	0.000147665	0
621	0	0	0	0	2.41568e-05	5.54884e-06	2.06864e-05	1.4588e-05	2.6412e-05	0	5.03136e-05	0	0	3.90784e-05	6.33728e-05	0.000126765	0.000216373	0	0.000432706	0	0	4.47043e-06	1.2804e-05	0.000631392	0	0	0.000123902	0
622	0	3.8158e-06	0	0	1.44789e-05	0	4.28895e-05	1.98526e-05	3.52947e-05	0	4.11474e-05	0	0	2.04052e-05	3.35158e-05	0.000111258	0.000186258	0	0.000404405	1.92632e-06	0	1.76684e-05	1.24052e-05	0.0005547	1.25788e-06	0	0.000134889	0.000101767
623	0	0	1.68323e-05	0	1.52684e-05	0	7.27316e-05	2.79665e-05	5.62013e-05	6.16773e-06	2.28658e-05	0	0	2.58658e-05	4.89665e-05	0.000141765	0.000207966	0	0.000377899	8.6377e-05	0	0	2.51677e-05	0.000521168	0	0	0.000115235	0.000115116
624	0	0	1.21159e-05	0	1.28261e-05	0	6.58551e-05	3.37971e-05	4.61159e-05	1.88551e-05	1.2029e-05	0	0	1.59131e-05	7.44637e-05	0.000168	0.000252029	0	0.000346319	4.62029e-05	0	0	3.47971e-05	0.000491261	0	0	8.8971e-05	0.000106094
625	0	0	1.2e-05	0	1.1e-05	0	7.10235e-05	4.11644e-05	5.97182e-05	2.50939e-05	1.02348e-06	0	0	3.15773e-05	6.57886e-05	0.000151	0.00023207	0	0.000334023	5.6e-05	0	0	3e-05	0.000457235	0	0	0.000103094	0.000141706
626	0	0	0	0	1.27776e-06	0	5.51471e-05	3.40654e-05	3.74411e-05	6.13071e-06	1.67222e-05	0	0	3.69673e-05	5.71307e-05	0.000127163	0.000206114	0	0.000335935	7.29183e-05	0	0	1.03104e-05	0.000422245	0	0	0.000119951	0
627	0	0	3.97466e-06	3.83949e-06	8.98311e-06	0	4.59409e-05	4.39916e-05	6.58986e-05	7.97466e-06	1.20084e-05	1.18564e-05	2.28648e-05	4.09493e-05	6.11098e-05	9.61605e-05	0.000191237	0	0.000339932	0	0	0	1.59662e-05	0.000409042	0	0	0.000120924	0
628	1.40073e-05	2.29809e-05	9.9339e-07	9.90452e-07	0	0	3.49963e-05	5.49971e-05	3.80007e-05	9.99119e-06	2.4e-05	1.20037e-05	3.69971e-05	5.60007e-05	6.20073e-05	8.80095e-05	0.000176018	0	0.000311999	0	5.00147e-06	7.0022e-06	1.69963e-05	0.000385002	0	0	0.000133	0
629	1.50882e-05	1.22316e-05	0	0	9.44865e-07	0	1.49228e-05	4.00441e-05	2.80221e-05	0	3.49779e-05	2.95589e-06	3.3e-05	5.19338e-05	7.20551e-05	0.000121022	0.000212055	0	0.000301923	0	2.94487e-06	2.10331e-05	7e-06	0.000389121	9e-06	0	0.000129934	0
630	3.31808e-05	3.0113e-05	0	0	0	1.41808e-05	1.08192e-05	3.48418e-05	6.77395e-06	0	3.5e-05	0	1.39548e-05	3.59774e-05	7.15479e-05	0.000132932	0.000219729	0	0.000280977	0	0	2.19548e-05	1.4e-05	0.000399864	1.3e-05	0	0.000121384	0
631	2.68946e-05	3e-06	0	0	1.9719e-05	2.50703e-05	0	1.21757e-05	0	0	3.7e-05	0	1.9719e-05	4.07892e-05	5.68946e-05	0.000131824	0.000202176	0	0.000299895	0	0	1.99297e-05	0	0.00039693	7.96487e-06	0	0.000155965	0
632	1.22926e-05	8.56102e-06	0	0	2.66586e-05	2.52439e-05	0	1.08049e-05	0	0	4.38537e-05	0	3.25365e-05	4.02926e-05	4.0878e-05	0.000123488	0.000195732	0	0.000300195	3.48775e-06	0	1.69512e-05	0	0.00039061	9.24387e-06	0	0.000168146	0
633	0	0	0	0	3.38079e-05	3.12956e-05	0	9.06404e-06	0	0	3.38719e-05	1.11281e-05	4.03202e-05	4.43202e-05	6.08079e-05	0.000130256	0.000219576	0	0.000305192	1.89606e-05	0	8.06404e-06	0	0.000371192	2.55172e-06	0	0.000154128	0
634	0	0	0	0	9.11693e-06	1.98028e-05	0	1.03211e-05	4.24084e-06	0	2.55183e-05	1.92408e-05	5.13211e-05	6.01606e-05	6.3438e-05	0.000142993	0.000227154	3.16056e-06	0.000299358	2.1e-05	0	1.6e-05	0	0.000368518	0	1.32408e-05	0.000143759	0
635	0	0	0	0	0	3.50975e-05	0	7.70762e-06	2.51949e-05	0	1.65127e-05	2.32203e-05	4.32203e-05	6.26102e-05	6.43178e-05	0.00012161	0.000217415	0	0.00028622	7.22033e-06	0	4.70762e-06	0	0.000367513	0	2.4733e-05	0.000150123	0
636	0	0	0	0	0	1.62322e-05	1.02322e-05	2.1e-05	3.87228e-05	0	1.44644e-05	3.72282e-06	1.77228e-05	4.3e-05	5.77678e-05	0.000124419	0.000216303	0	0.000268419	0	0	1.34832e-06	0	0.000362116	0	3.76779e-06	0.000126464	0
637	0	1.76641e-06	5.63053e-06	0	0	1.35435e-05	1.77664e-05	1.66794e-05	2.2087e-05	4.8856e-08	1.9087e-05	0	3.3313e-06	2.57008e-05	4.94672e-05	0.000113739	0.000201456	0	0.000249554	0	0	0	0	0.000345516	0	0	0.000134766	0
638	0	3.78384e-06	1.47031e-06	0	0	7.90262e-06	2.21948e-05	9.68646e-06	3.7038e-05	0	2.49406e-05	0	0	0	3.47245e-05	0.00010747	0.000221254	0	0.000238843	0	0	4.37292e-06	0	0.000292432	0	0	0.000148865	0
639	0	8.53635e-06	0	0	8.28487e-06	0	2.31788e-05	2.47485e-05	5.82849e-05	0	3.33576e-05	0	0	8.93912e-07	4.13183e-05	0.000117139	0.000228888	0	0.000227391	0	0	1.29273e-05	0	0.000272821	0	0	0.000122397	0
640	0	4.58631e-06	0	0	0	1.00978e-06	5.96089e-07	2.20196e-05	5.99902e-05	0	3.34039e-05	0	0	1.90098e-05	3.92117e-05	9.99804e-05	0.000198384	0	0.00022401	0	0	9e-06	0	0.000258798	0	0	0.000133404	0
641	0	0	0	0	9.03933e-06	0	0	2.89064e-05	3.41086e-05	1e-06	2.82266e-05	0	0	5.77734e-05	6.94532e-05	0.000115586	0.000171906	0	0.000245547	0	0	1.14139e-05	0	0.000287	0	0	0.000136773	0
642	0	1.55231e-05	0	0	7.26154e-06	1.29815e-05	0	5.69815e-05	0	8.2246e-06	3.25046e-05	0	1.92523e-05	5.49908e-05	5.95046e-05	0.000135243	0.000162018	0	0.000246262	0	0	6.48615e-06	0	0.000286982	0	3.74769e-06	0.000140748	0
643	0	2.0884e-05	4.60495e-06	0	0	1.21851e-05	0	4.53259e-05	0	1e-05	2.5837e-05	6.23208e-06	2.20691e-05	5.1558e-05	6.3442e-05	0.000124768	0.000179442	0	0.000258163	0	0	5.72099e-06	0	0.000286837	0	0	0.000135116	0
644	0	3.69216e-05	5.92162e-06	0	9.46396e-06	2.29216e-05	0	2.6464e-05	0	2.88432e-05	5.22883e-06	1e-05	2.96928e-05	4.90784e-05	5.06144e-05	0.000116386	0.000184379	0	0.000260078	6.38558e-06	0	5.84325e-06	3.15675e-06	0.000286386	2e-06	0	0.000152078	0
645	0	3.79908e-05	0	0	1.16913e-05	2.73087e-05	0	1.16543e-05	0	3.63272e-05	3.36416e-07	1.43087e-05	2.43087e-05	4.16636e-05	4.19815e-05	8.9963e-05	0.000191018	3.68208e-06	0.000267327	1.83364e-05	0	5.69133e-06	0	0.000283	0	0	0.00015471	0
646	0	3.8474e-05	0	0	2.0302e-05	3.30357e-05	0	3e-06	1.46688e-05	2.27987e-05	0	1.28344e-05	2.95033e-05	4.03669e-05	4.10649e-05	8.15325e-05	0.000173396	2.18993e-05	0.000274899	2.98344e-05	0	1.67338e-05	0	0.000283834	2.18344e-05	1.86039e-05	0.000193302	0
647	0	5.22098e-05	0	0	2.52169e-05	3.14056e-05	7.79719e-06	0	2.55803e-05	8.00703e-06	0	8.04217e-07	1.94127e-05	2.16225e-05	3.9993e-05	7.6e-05	0.000162783	4.40562e-06	0.00025921	1.66155e-05	0	1.64056e-05	0	0.000280413	3.41888e-05	3.24126e-05	0.000197608	0
648	0	3.16662e-05	0	0	2.0686e-05	7.68598e-06	3.32942e-05	1.37256e-05	4.35686e-05	0	1.8e-05	0	1.51372e-05	1.02744e-05	3.78628e-05	8.97058e-05	0.000170706	2.2942e-06	0.000243294	1.44314e-05	0	1e-05	0	0.000282863	3.8e-05	3.50976e-05	0.00020498	0
649	0	1.77425e-05	0	4.69285e-06	0	1.10693e-05	2.64654e-05	1.07425e-05	4.92079e-05	0	2.28614e-05	0	2.30693e-05	1.88614e-05	3.74654e-05	7.99307e-05	0.000140416	0	0.000234396	1.67321e-06	0	0	0	0.000287396	2.01386e-05	2.83961e-05	0.000184396	0
650	0	0	0	0	0	2.49028e-06	2.19961e-05	2.20065e-05	2.54981e-05	9.99741e-06	2.15019e-05	0	0	1.79987e-05	7.05071e-05	7.99935e-05	0.000172009	0	0.000223501	0	0	0	0	0.000269991	5.49935e-06	0	0.000140497	0
651	1.87601e-05	0	0	0	0	0	2.37027e-05	4.13885e-05	1.58513e-05	0	1.59257e-05	0	0	4.48345e-05	6.66115e-05	7.68513e-05	0.000159628	0	0.000223463	0	0	0	0	0.000261166	0	0	0.000136851	0
652	0	0	0	0	0	0	0	3.5e-05	9.8029e-06	0	1.92993e-05	0	0	4.35748e-05	0.000110071	0.000107748	0.000184622	0	0.000220425	0	0	0	0	0.00024315	0	0	9.86533e-05	0
653	0	0	0	0	1.26353e-05	0	0	4.49314e-05	0	0	1.22275e-05	0	0	3.13176e-05	0.000111773	0.000100227	0.00019991	0	0.000218614	0	0	0	0	0.000221545	0	0	0.000103227	0
654	0	0	0	0	0	0	1.67307e-05	4.2423e-05	0	0	8.92316e-06	0	0	3.70384e-05	9.42309e-05	0.000101769	0.000155961	0	0.000208269	0	0	0	0	0.000210077	8.88474e-06	0	0.0001455	0
655	0	0	0	0	0	0	1.06451e-05	4.0085e-05	0	2.65951e-05	1.7915e-05	0	0	3.578e-05	0.000120135	0.00010466	0.00018522	0	0.00021156	0	0	0	0	0.000192695	2.13496e-06	0	0.00010017	0
656	0	0	0	0	0	0	2.15245e-05	3.63603e-05	0	4e-05	9.78678e-06	0	0	2.44264e-05	7.70981e-05	9.94264e-05	0.000181311	0	0.000208262	0	0	0	0	0.000209853	0	0	0.000123475	0
657	0	4.15288e-05	0	0	0	0	0	3.02184e-05	0	2.7092e-05	8.2184e-06	0	0	4.0184e-05	8.18392e-05	8.93104e-05	0.000153931	0	0.000231816	0	0	5.63199e-07	0	0.000214345	0	0	9.28392e-05	0
658	0	5.33575e-05	0	0	0	1.14796e-05	0	3.34389e-05	0	1.34796e-05	1.16531e-05	0	3.70439e-06	3.84796e-05	5.01629e-05	8.40814e-05	0.000150602	0	0.000261225	1.69699e-05	0	0	0	0.000212867	0	0	0.000119103	0
659	0	4.57641e-05	0	0	0	1.77641e-05	1.97265e-05	2.08914e-05	0	0	7.12735e-06	0	4.74531e-06	3e-05	4.25094e-05	8.47641e-05	0.000146127	7.74531e-06	0.000249127	1.95094e-05	0	0	0	0.000235	0	0	0.000128236	0
660	1.20796e-05	2.4363e-05	0	0	0	1.93981e-05	2.5726e-05	3.73278e-05	0	0	1.50796e-05	0	1.66019e-05	3.5e-05	3.13981e-05	7.8363e-05	0.000142478	1.82833e-05	0.000236637	1.72834e-05	2.62037e-05	0	0	0.000220159	0	0	0.000155646	0
661	1.97219e-05	1.5413e-05	0	1.29691e-05	5.66015e-06	2.6309e-05	3.00927e-05	3.4e-05	0	0	2.49073e-05	0	4.04439e-05	6.17219e-05	5.00927e-05	8.24325e-05	0.000142556	1.98764e-05	0.000216969	2.29073e-05	0	0	0	0.000208938	0	0	0.000157846	0
662	9.28488e-06	1.8e-05	0	0	1.76012e-05	1.9924e-05	4.79109e-06	3.8095e-05	1.67713e-06	0	1.8981e-05	6.96202e-06	3.51329e-05	4.9905e-05	4.16581e-05	7.81329e-05	0.000127171	5.15194e-06	0.000211095	1.2076e-05	2.1e-05	0	0	0.000179981	0	0	0.000180943	0
663	1.62276e-05	2.23341e-05	5.21065e-06	0	5.85957e-06	2.72107e-05	0	3.37191e-05	0	0	1.38596e-05	6.28087e-06	2.89298e-05	4e-05	2.54383e-05	7.8e-05	0.000111017	5.07022e-06	0.000212649	1.67724e-05	8e-06	0	0	0.00017286	0	7.02171e-07	0.000180702	0
664	3.49059e-06	3.33303e-05	1.55094e-05	0	0	3.25094e-05	0	1.83679e-05	1.25094e-05	0	1.52453e-05	0	1.49059e-06	4.11415e-05	3.58962e-05	6.47924e-05	0.000108056	0	0.000202245	8.26412e-06	0	0	0	0.000173	0	0	0.00016933	0
665	0	2.75891e-05	0	0	0	2.68255e-05	3.52721e-07	9.94184e-06	9.76548e-06	0	2.15291e-05	0	7.29456e-06	3.25291e-05	3.45291e-05	4.82364e-05	8.094e-05	0	0.000204824	4.12756e-07	8.00187e-06	2.96473e-05	0	0.000185413	0	0	0.000184826	0
666	0	4.01652e-05	1.07768e-05	0	9.91785e-07	1.95208e-05	2.1843e-05	1.79256e-05	2.01652e-05	0	2.67686e-05	0	8e-06	4.70744e-05	5.97686e-05	4.93966e-05	8.27024e-05	0	0.00020262	2.7686e-06	0	2.12232e-05	0	0.000178	0	0	0.000177537	0
667	0	3.9825e-05	2.3e-05	0	0	0	1.815e-05	2.98125e-05	1.295e-05	0	2.2e-05	0	2.75875e-05	6.9025e-05	8.575e-05	7.63e-05	0.000108862	0	0.000202162	0	0	1.01125e-05	0	0.000187725	2.99999e-07	0	0.000175287	0
668	0	2.32412e-05	3.81382e-05	0	2.71727e-05	0	9.48302e-06	9.65515e-06	0	0	1.99655e-05	1.10691e-05	4.3517e-05	8.97588e-05	0.000136518	0.000104414	0.000147207	0	0.000199724	0	0	0	0	0.000198483	3.27576e-06	0	0.000159241	0
669	1.02625e-05	3.23687e-05	4.64208e-05	0	3.04556e-05	0	2.53687e-05	2.25965e-05	0	0	1.46139e-05	2.36139e-05	2.96139e-05	0.000104824	0.000153614	0.000125158	0.000149807	0	0.000200403	0	0	0	0	0.000210456	4.40347e-06	0	0.000154597	0
670	2.26821e-05	3.0245e-05	1.78278e-05	0	3.63642e-05	0	3.08543e-05	3.26093e-05	0	0	1.14636e-05	3.81457e-05	4.56093e-05	0.000119682	0.000192417	9.38808e-05	0.00015649	0	0.000199735	0	0	0	0	0.000243391	1.22914e-05	0	0.000133901	0
671	1.45737e-05	4.99508e-05	8.03392e-07	0	4.1328e-05	0	2.32297e-05	5.04754e-05	0	0	1.92458e-05	3.06229e-05	4.00492e-05	9.09508e-05	0.000147886	8.34754e-05	0.000159377	0	0.000225721	0	0	5.19661e-06	0	0.000263246	9.32797e-06	0	0.000164	0
672	3.7614e-06	6.44129e-05	0	0	2.02842e-05	0	0	2.61287e-05	0	0	1.35871e-05	4.23941e-05	6.2807e-05	9.68713e-05	0.000123129	5.54959e-05	0.00013678	0	0.000235064	1.33485e-05	0	7.82573e-06	1.10456e-05	0.00027222	2.83485e-05	0	0.00018744	0
673	0	7.51425e-05	0	0	3.46033e-05	1.40641e-05	0	1.07934e-05	0	0	2.25558e-05	2.96983e-05	4.96508e-05	7.93967e-05	0.000117682	5.66342e-05	0.000137143	0	0.000222159	1.36675e-05	0	1.1095e-05	0	0.000274254	3.2e-05	4.71496e-06	0.000203112	0
674	0	0.000105148	6.13644e-06	0	3.17159e-05	3.98877e-06	1.01477e-05	3.13644e-06	0	0	2.48523e-05	2.55795e-05	2.94318e-05	7.52841e-05	0.000103318	6.02953e-05	0.000143727	0	0.000219568	1.12729e-05	0	0	0	0.000250136	1.00112e-05	0	0.000175546	0
675	0	8.21804e-05	0	0	4.26392e-05	8.19577e-07	4.74434e-06	6.69175e-06	1.21655e-05	1.58196e-05	1.0782e-05	1.75263e-05	9.74434e-06	5.79248e-05	9.94511e-05	8.92557e-05	0.000147744	0	0.000216564	0	0	3.90979e-06	0	0.000238872	1.67443e-05	0	0.000157218	0
676	0	4.17601e-05	0	0	4.42032e-05	9.69919e-06	8.69919e-06	1.11504e-05	4.69391e-05	1.4248e-05	1.86992e-05	2.60161e-06	1.38496e-05	5.37968e-05	8.99024e-05	6.87072e-05	0.00013885	0	0.000229398	0	0	0	0	0.000237504	1.06016e-05	0	0.00016085	0
677	1.56954e-06	0	0	0	3.5287e-05	0	0	0	8.78565e-05	1.78366e-05	8e-06	7.7351e-06	2.67351e-05	5.26534e-05	9.13068e-05	9.1245e-05	0.000176245	0	0.000237918	0	0	0	0	0.000253245	1.34658e-06	0	0.000174693	6.86282e-06
678	8e-06	0	0	0	3.392e-05	1.90855e-06	0	0	6.49886e-05	4.16004e-06	2.39771e-05	9.94284e-06	4.99085e-05	5.00343e-05	7.31029e-05	6.73086e-05	0.000127434	0	0.000248966	0	0	0	0	0.00021308	1.11431e-06	0	0.000217863	2.77607e-05
679	0	0	0	0	3.55813e-05	1.25813e-05	0	0	6.31794e-05	3.04356e-05	3.66411e-05	1.88804e-05	7.00598e-05	7.53589e-05	5.48804e-05	5.9e-05	0.000121521	6.47852e-06	0.000250538	3.38374e-05	1.51196e-05	0	0	0.000193581	0	0	0.00022812	2.68676e-05
680	0	1.16487e-05	0	0	1.92784e-05	2.7811e-06	0	0	2.24703e-05	8.42514e-05	2.13973e-05	2.35432e-05	7.7073e-05	7.37351e-05	5.88216e-05	7.40135e-05	0.000107292	6.05947e-06	0.000239411	3.3e-05	1.0973e-05	0	0	0.000164146	0	0	0.000206662	1.55875e-05
681	0	4.42685e-05	2.42374e-05	2.61869e-06	3.7681e-05	3.31751e-05	0	2.22374e-05	3.72997e-05	8.63502e-05	3.05875e-05	1.41439e-05	6.63813e-05	7.33813e-05	5.43813e-05	7.02374e-05	8.17938e-05	1.36187e-05	0.000217763	3.36187e-05	1.60623e-05	3.1154e-08	0	0.000165887	0	0	0.000171525	0
682	0	5.52923e-05	3.59711e-05	0	2.97184e-05	1.98448e-05	0	0	4.26606e-05	8.00289e-05	2.22816e-05	0	4.56499e-05	4.75236e-05	4.57473e-05	7.38158e-05	8.84079e-05	5.59208e-06	0.000198592	1.71552e-05	5.28159e-06	5.97109e-06	0	0.000192282	0	0	0.000192816	0
683	0	7.93801e-05	3.94317e-05	0	5.65055e-05	4.6e-05	0	0	4.14096e-05	6.51882e-05	2.85055e-05	0	2.47159e-05	2.67159e-05	2.88524e-05	8.11365e-05	9.60627e-05	1.20849e-05	0.000187221	1.20111e-05	0	1.51476e-05	9.65315e-06	0.000193948	0	0	0.000193875	0
684	0	8.88512e-05	2.95938e-05	1.82279e-05	4.71783e-05	4.61287e-05	0	0	3.25938e-05	0	3.32574e-05	0	1.47426e-05	3.37426e-05	1.59008e-05	8.7307e-05	7.64357e-05	3.20992e-05	0.000198129	2.90992e-05	0	2.00791e-05	7.74263e-06	0.000189515	0	3.84182e-06	0.000234713	0
685	0	8.22508e-05	5.82407e-06	3.53681e-05	4.31466e-05	4.59414e-05	0	0	0	0	6.33873e-06	0	1.72214e-05	3.49414e-05	0	8.27199e-05	6.16613e-05	5.35147e-05	0.000180427	3.45147e-05	1.01466e-05	0	4.30941e-06	0.000167707	0	4.11921e-05	0.000281883	0
686	0	5.09795e-05	2.61941e-06	5.14557e-06	6.48582e-05	1.44291e-05	0	4.33207e-06	0	0	0	3.53078e-05	4.01418e-05	7.39272e-05	3.74253e-05	8.44049e-05	5.27854e-05	4.24534e-05	0.000170453	2.48582e-05	7.09705e-06	0	0	0.000142381	0	3.22873e-05	0.000266049	0
687	0	4.45656e-05	0	0	6.87676e-05	0	0	3.50606e-05	0	0	0	3.1e-05	2.80606e-05	7.72929e-05	7.07373e-05	7.52324e-05	4.50303e-05	2.05253e-05	0.000155202	3.87883e-06	2.18282e-05	0	0	0.000118293	0	2.57979e-05	0.000256	0
688	0	5.18449e-05	0	0	7.75659e-05	0	5.19382e-07	8.59923e-05	0	0	0	4.07597e-05	4.22791e-05	8.25581e-05	4.45194e-05	5.32791e-05	1.04031e-05	0	0.000143837	0	0	0	0	0.000120046	0	5.21163e-05	0.000275116	0
689	0	3.60926e-05	0	0	4.8717e-05	0	2.79708e-05	7.01218e-05	0	0	0	3.62779e-05	3.21218e-05	9.62487e-05	3.70292e-05	3.97805e-05	0	0	0.000155624	0	0	0	0	9.41561e-05	8.53173e-06	5.19074e-05	0.000292127	0
690	4.01112e-06	5.45651e-05	0	0	1.94238e-05	0	4.77175e-05	3.94944e-05	0	0	0	0	2.85167e-05	8.12937e-05	3.79889e-05	5.75651e-05	2.07063e-05	0	0.000157141	0	0	0	0	5.53532e-05	2.03643e-05	3.15278e-05	0.000298952	0
691	2.08032e-05	2.59672e-05	1.28688e-05	0	2.75405e-06	0	5.64753e-05	5.76885e-05	0	0	0	0	3.16885e-05	8.68688e-05	8.04919e-05	8.22459e-05	5.95247e-05	0	0.000163754	6.50811e-06	0	0	0	2.89836e-05	1.80984e-05	0	0.000272492	0
692	5.66427e-07	4.08956e-05	2.66424e-05	0	1.83543e-06	0	1.64336e-05	4.32849e-05	4.58229e-06	0	3.06014e-06	0	1.04428e-07	6.95823e-05	0.000153582	0.000118791	0.000139104	0	0.000160731	0	0	0	0	5.22089e-05	2.7e-05	0	0.000187835	1.49704e-05
693	2.61184e-06	2.10296e-05	1.58223e-06	0	0	0	0	3.10592e-05	1.13882e-05	0	0	0	2.22533e-05	9.28651e-05	0.000154507	0.000112089	0.000166641	0	0.000146164	0	0	0	0	7.55066e-05	0	0	0.000174836	0
694	0	3.71383e-05	4.46685e-07	0	1.99207e-06	0	0	0	2.22687e-05	0	0	0	1.05929e-05	6.61383e-05	0.000148561	0.000112431	0.0001727	0	0.000158146	0	0	0	0	6.54308e-05	0	0	0.000164431	9.86955e-06
695	0	2.01159e-05	0	0	5.63772e-06	0	1.06086e-05	0	1.89855e-05	1.07827e-05	0	0	7.76817e-06	5.83768e-05	9.06955e-05	7.75796e-05	0.000103087	0	0.000163348	0	0	2.76817e-06	0	7.47391e-05	0	0	0.000224189	0
696	0	2.11785e-05	0	0	0	4.22266e-05	0	0	1.46006e-05	1.27082e-05	0	9.76204e-06	1.60057e-05	6.55241e-05	7.05184e-05	4.55297e-05	5.64759e-05	0	0.000122881	0	0	2.12918e-05	0	7.57026e-05	0	0	0.000260595	0
697	0	1.90848e-05	0	0	1.22599e-05	5.42148e-05	9.87004e-06	1.49042e-05	0	3.95485e-06	1.95485e-06	7.69494e-06	1.5435e-05	8.07797e-05	9.55253e-05	6.74802e-05	4.32654e-05	0	0.00011361	0	0	3.87401e-05	0	5.80903e-05	0	0	0.00025826	0
698	0	0	0	0	8.01682e-06	0	1.67452e-05	3.47115e-05	0	0	1.39664e-05	1.80673e-05	2.49832e-05	0.000104661	0.000108678	0.000122221	6.79159e-05	0	0.000104339	0	0	4.06947e-05	0	8.09495e-05	0	0	0.000220728	0
699	0	2.94144e-05	0	0	7.96578e-06	4.44867e-06	9.92966e-06	3.45856e-05	0	0	6.03612e-06	0	0	0.000113241	0.000130622	0.000125451	7.64506e-05	0	0.000109517	0	0	3.79658e-05	0	6.57586e-05	0	0	0.000199241	0
700	0	6.81382e-05	0	0	2.68541e-05	0	3.0286e-05	6.4142e-05	0	9.85701e-06	0	0	1.5715e-05	0.000111285	0.000117571	0.000118715	6.4e-05	0	0.000102858	0	0	2.22879e-05	0	5.2714e-05	0	0	0.000218143

## Sheet: Overcast sky
Date	030616	030616	030616	020616	030616	130516	030616	130516	030616	130516	040616	030616	040616	040616	130516	130516	130516	130516	130516	130516	120516	120516	120516	130516	130516	130516	130516	130516
Wavelength	S01	S02	S03	S05	S06	S07	S08	S10	S12	S13	S15	S16	S17	S18	S19	S21	S22	S23	S24	S25	S27	S28	S29	S30	S31	S32	S33	S34
300	0.000127752	0	0	0	0	0	0	0.000159519	0	3.01972e-05	0	6.46297e-05	0	0	5.37771e-05	5.72444e-05	0.000319394	0	0	0	0.000163543	0.000261876	0	7.75675e-05	6.57026e-05	0	4.50364e-05	0
301	0.000572117	0.000280914	0.000142438	0	0.000462161	0.000467335	0.00033903	0.000268609	0.000111015	0.000192971	0	7.80587e-05	0	0.00036451	4.31863e-05	0.00024897	0.000494389	5.33624e-05	0	0	0.000279985	0.000646755	9.93775e-05	0	0.000264753	0	0.000174579	0
302	0.00034119	0	0	0	0.00025454	0.000147398	6.77068e-05	0.000186199	0	9.21074e-05	0.000120268	4.1e-05	0	0	0	0.000238357	0.00025819	6.43249e-05	0	0	0.000328382	0.000629007	0.000126997	0	0.000288174	0	0.000162142	0
303	0.000524394	0.00012067	0	0	0.000378242	0.000332394	0.000209179	0.000158062	6.81344e-05	0.000140688	0.000130232	7.77153e-05	0	0.00018793	0	0.000123072	0	0.000137072	0	0	0.000284589	0.000657037	0.000140643	0	0.000303	0	9.64912e-05	0
304	0.000524975	0.000193797	0	0	0.000399942	0.000379959	0.000229983	0.000144025	0.000114892	0.000179083	0.000140174	6.40747e-05	0	0.00027371	0	0.000176519	0	0.000182892	0	0	0.000247041	0.000731896	0.000134905	0	0.000299071	0	6.2029e-05	0
305	0.000130411	0	0	0	0	0	0	7.13151e-05	0	1.38002e-06	6.99485e-05	8.78321e-05	0	0	1.07673e-05	0	0	1.47981e-05	0	0	0.000151945	0.000412188	0	0	0.000144904	0	9.14418e-06	0
306	4.34902e-05	0	0	0	0	0	0	2.3e-05	0	0	0	4.58342e-06	0	0	4.63824e-05	0	0	0	0	0	2.8e-05	0.000259289	0	0	0	0	1.35492e-05	0
307	1.79294e-05	0	0	0	0	0	0	3.3827e-05	0	0	3.10077e-05	5.44725e-05	0	0	0.00010311	0	0	0	0	0	8.97961e-05	0.000320575	0	0	2.47642e-05	0	0	0
308	0	0	0	0	0	0	0	3.21361e-05	0	0	0	9.66928e-05	0	0	0.000112588	1.58439e-06	1.51834e-05	0	0	3.55216e-05	0.000135673	0.000249105	0	5.02043e-07	1.16422e-05	0	0	0
309	0.000125137	0	0	0	5.95446e-05	0	0	4.1621e-05	0	0	7.82483e-06	6.47866e-05	0	0	0.000138768	9.37738e-05	0.000134494	0	0	0	0.000187118	0.000298895	0	0	7.47389e-05	0	1.54395e-05	0
310	0.000127442	0	0	0	1.52136e-05	0	0	8.06505e-05	0	0	0	8.96602e-05	0	0	0.000193505	0.000100087	0	0	0	0	0.000193408	0.000322718	0	0	0.000123262	0	6.81551e-06	0
311	3.98059e-05	0	0	0	0	0	0	5.97052e-05	0	0	0	5.7118e-05	0	0	0.000178361	0.000132408	0	0	0	0	0.000218511	0.000286428	0	6.06882e-07	0.000140494	0	5.98698e-05	0
312	5.93564e-07	0	0	0	0	0	0	7.36544e-05	0	0	0	0	0	0	0.000140202	0	0	0	0	4.9395e-05	0.000174881	0.000264629	0	5.39265e-06	0.000115094	0	8.05121e-05	0
313	0.000163855	0	0	0	0	0	0	7.15118e-05	0	0	0	0	0	0	0.000120997	0	0	0	0	0	0.000201463	0.000352927	0	8.06154e-06	0.000131967	0	5.79858e-05	0
314	0.000435027	0	0	0	0.000181839	0.000214532	0.000103812	9.12079e-05	7.15321e-05	4.34505e-05	0	6.30544e-05	0	4.6136e-05	0.000115	5.21543e-06	0	0	0	0	0.000274785	0.000548532	0.00012445	0	0.000219082	0	0.000115837	0
315	0.000466904	3.05678e-05	0	0	0.000244856	0.000267184	0.000184847	8.93362e-05	0.000109952	3.66243e-05	2.56553e-05	4.87599e-05	0	0.000169974	0.000108415	0	0	7.84742e-06	0	0	0.00024672	0.000516825	1.6938e-05	0	0.000127082	0	9.59264e-05	0
316	0.000451804	0.000119044	4.33402e-05	0	0.000314957	0.00036011	0.000284996	5.45886e-05	0.000173216	5.13829e-05	6.68326e-05	0.000116923	0	0.000264647	0.000117526	0	0	2.84114e-05	0	0	0.000214383	0.00052979	1.36127e-05	0	0.00012178	0	0.000123809	0
317	0.000263534	3.59414e-05	0	0	0.000216803	0.000238954	0.000164908	4.03025e-05	0.000119399	3.99958e-05	7.54495e-05	0.000126029	0	0.000103383	5.67017e-05	0	0	1.03781e-06	0	0	0.000134622	0.000509344	0	0	8.71849e-05	0	6.67017e-05	0
318	2.02234e-05	0	0	0	2.73598e-05	0	0	1.06822e-05	1.10435e-05	0	3.36807e-05	0.000151998	0	0	0	0	0	2.0952e-05	0	0	7.22249e-05	0.000398994	0	0	4.28605e-05	0	5.10495e-05	0
319	3.19621e-05	0	0	0	4.48892e-05	1.29504e-05	0	4.41225e-05	0	0	0	0.000197525	0	0	0	0	0	0	0	0	0	0.000281513	0	0	0	0	0.000120682	0
320	0	0	0	0	0	0	0	2.3114e-05	0	0	0	0.000169827	0	0	0	0	0	0	0	0	0	8.95534e-05	0	0	0	0	6.65962e-05	0
321	0	0	0	0	0	0	0	4.2225e-05	0	0	0	0.000148125	0	0	0	0	1.47711e-06	0	0	0	0	2.73856e-05	0	0	0	0	0.000104458	0
322	0	0	0	0	0	0	0	0	0	0	0	3.62344e-05	0	0	0	0	0	0	0	0	0	0	0	0	0	0	6.6529e-05	0
323	0.000274438	6.66469e-05	0	0	0.000204719	0.000137479	9.36437e-05	0.000121058	6.55684e-05	9.24486e-05	0	9.95239e-05	0	1.24518e-05	0	3.56469e-05	0.000209164	0	0	0	6.99555e-05	0.000247747	0	0	0	0	8.48356e-05	0
324	0.000435628	0.000270766	0.00018229	0	0.00034858	0.000300055	0.000282531	0.000160097	0.000108193	0.000170669	0	0.000151428	0	0.000337297	0	4.91377e-05	0.000279903	7.66619e-05	0	0	0.000186952	0.000395242	0	3.18695e-05	0.000154097	0	0.000112428	0
325	0.000410843	0	2.14216e-05	0	9.38363e-05	5.50382e-05	5.13588e-05	0.000135875	0.000121969	0.000146648	0	0.000140484	0	0.000283774	0.000359641	0	0.000216251	3.72265e-05	0	0	6.82961e-05	0.000720774	0.000195484	0	0.000118195	0	9.80314e-05	9.35784e-05
326	0.000503869	0.000124885	0.000232739	0	0.000188908	0.0001908	0.000186854	0.000149877	0.000178885	0.000194077	4.3762e-05	0.000213716	0	0.000484885	0.000330084	4.74661e-06	0.000201023	0.000112831	0	0	4.90307e-05	0.000798939	0.000250115	0	0.000150177	0	9.09462e-05	6.30845e-05
327	0.000220618	0	0	0	0	0	0	2.2823e-05	6.52697e-05	3.82697e-05	3.9823e-05	0.000110812	0	2.6155e-06	0.000279093	0	0	4.49917e-05	0	0	2.17331e-05	0.000698545	0.000237275	0	0.000107545	0	0	0
328	0	0	0	0	0	0	0	0	1.93177e-05	0	5.19033e-05	4.64148e-05	1.02445e-05	0	0.000295293	0	0	1.34159e-05	0	0	0	0.000391286	0	0	0	0	0	0
329	0	0	0	0	0.000272797	0	0	0	0.000127997	0	0.000130397	5.11994e-05	4.3799e-05	0	5.73976e-05	0	0	0.000109999	0	0	0	0	0	0	0	0	6.59733e-06	0
330	0	0	0	0	0.000312118	0	0	0	0.000144436	0	0.000132564	1.10627e-05	6.1564e-05	0	9.98747e-05	0	0	0.000119063	0	0	0	0	0	0	0	0	3.6376e-05	0
331	0	0	0	0	0.000231506	0	0	0	0.000146831	0	9.86753e-05	3.28964e-05	3.17012e-05	0	0.000108546	0	0	0.000123402	0	0	0	0	0	0	0	0	6.86753e-05	0
332	0	0	0	0	0.000233747	0	0	0	0.000143855	0	8.87097e-05	2.97903e-05	0	0	0.000105134	0	0	0.000139086	0	0	0	3.4548e-05	0	0	0	0	5.60269e-05	0
333	0.000110627	0	0	0	3.49341e-05	0	0	0.000122618	3.20091e-07	3.27806e-05	3.73157e-05	5.85084e-06	0	0	0	0	4.96886e-05	7.53903e-05	0	0	0.000137158	0.000285943	0	0	6.77806e-05	0	1.39298e-05	0
334	0.000175319	0	0	4.53202e-06	6.12129e-05	2.54045e-05	2.45959e-05	9.62128e-05	1.54894e-05	5.61706e-06	1.52128e-05	2.32128e-05	0	0	0	0	7.33404e-05	4.97872e-05	0	0	0.000141	0.000288787	0	0	6.54469e-05	0	2.02341e-05	0
335	0.000162385	0	0	7.27268e-06	4.796e-05	0	5.40185e-06	5.798e-05	1.36545e-06	5e-06	3.07109e-05	1.32291e-05	0	0	0	0	0.000157378	5.01794e-07	0	0	0.000103751	0.000244731	0	0	1.75018e-05	0	0	0
336	0.000190701	0	0	0	0.000111086	0.000101222	9.85642e-05	5.24957e-05	4.47521e-05	2.04616e-05	1.77692e-05	3.81367e-05	0	0	0	4.23949e-06	0.000132051	0	0	0	7.12223e-05	0.00024918	0	0	0	0	1.72564e-05	0
337	5.86433e-05	0	0	0	7.60511e-05	3.37483e-05	5.68235e-06	1.6039e-05	4.89071e-05	0	2.88681e-05	4.89475e-05	0	0	0	0	4.75908e-05	0	0	0	3.65128e-05	0.000159447	0	0	0	0	3.63122e-06	0
338	0	0	0	0	5.79526e-06	0	0	2.34579e-05	0	6.51816e-06	0	2.73675e-05	0	0	0	0	0	0	0	2.66626e-05	4.98736e-05	0.000148259	0	0	0	0	0	0
339	3.79725e-05	0	0	0	4.16052e-05	1.16314e-05	0	5.5685e-05	1.4209e-06	1.4238e-05	0	2.03425e-05	0	0	0	0	0	1.13672e-05	0	0	6.77895e-05	0.000185105	0	0	8.05226e-06	0	8.21829e-05	0
340	1.67546e-05	0	0	0	0	0	0	7.30671e-06	0	0	0	0	0	0	0	0	0	1.92024e-05	0	1.96933e-05	5.98037e-05	0.000163295	0	0	2.95521e-05	0	7.00982e-05	0
341	5.74241e-05	0	0	0	4.85444e-06	0	0	2.88544e-05	0	0	0	0	0	0	5.22279e-05	0	0	6.03354e-05	0	0	5.19051e-05	0.000234139	0	0	3.52342e-05	0	7.32342e-05	0
342	4.36484e-05	0	0	0	0	0	0	1.9732e-05	5.50287e-06	0	2.3e-05	0	0	0	5.3866e-05	0	0	0	0	0	3.93883e-05	0.000191986	0	0	4.85475e-05	0	7.86621e-05	0
343	2.67485e-05	0	0	0	0	0	0	0	1.2662e-05	0	2.6837e-05	0	0	0	1.28773e-06	0	0	7.37423e-06	0	0	4.95372e-05	0.000219336	0	0	5.98994e-05	0	3.93742e-05	0
344	0	0	0	0	0	0	0	1.3362e-05	0	0	1.46425e-05	0	0	0	8.97734e-06	0	0	5.32125e-06	0	8.39728e-05	4.03394e-05	0.000185977	0	0	4.13394e-05	0	5.49819e-05	0
345	0	0	0	0	0	0	0	1.65896e-05	0	0	1.74193e-05	0	0	0	0	0	0	0	2.47511e-05	0.000108	2.71659e-05	0.000117336	0	0	1.29215e-05	0	5.10178e-05	0
346	0	0	0	0	0	0	0	0	0	8.33641e-06	0	0	0	0	0	0	0	5.64862e-05	3.71313e-05	9.76451e-05	1.42051e-05	9.87097e-05	0	0	0	0	3.94954e-05	0
347	0	0	0	0	0	0	0	1.24186e-05	0	9.44239e-06	1.63712e-05	0	0	0	0	3.27441e-05	0	3.05576e-05	0	8.64644e-05	0	5.98135e-05	0	0	0	0	3.35356e-05	0
348	7.7888e-05	0	0	0	6.22294e-05	1.22927e-05	0	3.90097e-05	6.05904e-05	3.07267e-05	6.19318e-05	0	0	0	2.39415e-05	0	0	6.32927e-05	0	0	0	0.00011239	0	0	0	0	3.29805e-05	0
349	0.000101759	0	0	0	0.000118669	1.25112e-05	3.12631e-05	2.88271e-05	8.6421e-05	0	6.62556e-05	2.98196e-05	0	0	5.39024e-05	0	0	6.77593e-05	0	0	0	0.000124421	0	0	4.83458e-06	0	9.2332e-06	0
350	0.0001572	0	0	0	0.000178683	7.11724e-05	7.6e-05	9.10207e-05	9.04966e-05	2.33517e-05	8.11793e-05	7.72e-05	0	2.81724e-05	5.66621e-05	0	0	5.33448e-05	0	0	0	0.000171172	0	0	2.11655e-05	0	3.6669e-05	0
351	6.10435e-05	0	0	0	0.000141913	1.99348e-05	2.47392e-05	5.44347e-05	6.3e-05	0	9.93478e-05	9.78261e-05	3.80442e-06	0	7.81306e-05	0	0	4.64347e-05	0	0	0	0.000251087	0	0	0	0	0	0
352	6.10623e-05	0	0	0	7.22365e-05	0	0	5.29296e-05	2.12365e-05	2.09564e-06	9.50497e-05	8.51534e-05	5.83395e-06	0	8.61327e-05	0	0	4.75092e-06	0	0	0	0.000254262	0	0	0	0	0	0
353	0.000117155	0	0	0	0.00010599	4.59671e-05	2.74379e-05	9.77889e-05	3.46006e-05	6.73309e-05	7.74123e-05	3.20941e-05	1.62468e-05	0	7.71883e-05	0	0	8.55486e-06	0	0	0	0.000303484	0	2.85649e-05	0	0	2.39543e-05	0
354	0.00011623	0	0	0	8.2288e-05	6.13687e-06	5.28795e-06	5.11152e-05	2.52087e-05	5.84749e-05	7.38489e-05	3.01511e-05	1.69424e-05	0	0.000101036	0	3.62371e-05	0	0	0	1.88482e-06	0.000272662	0	1.89229e-06	0	0	3.06978e-05	0
355	0.000111101	0	0	0	4.94746e-05	0	0	9.68562e-05	1.05611e-05	4.59568e-05	3.55395e-05	4.53957e-05	0	0	9.40141e-05	6.27988e-05	6.266e-06	0	0	0	4.51654e-05	0.000156539	0	0	3.19568e-05	0	8.49568e-05	0
356	6.47212e-05	0	0	0	0	0	0	0.00010174	0	2.97547e-05	1.01113e-05	2.14759e-05	0	0	7.28847e-05	0.000119751	1.81774e-06	0	0	0	4.94424e-05	0.000122361	0	2.13084e-05	2.85241e-05	0	7.80818e-05	0
357	3.2895e-05	0	0	1.45304e-05	0	0	0	6.4413e-05	0	9.36459e-06	2.81864e-05	1.30124e-05	0	0	5.40608e-05	8.20124e-05	2.58218e-05	0	0	0	6.48301e-05	0.000114365	0	1.7e-05	2.47776e-05	0	7.04254e-05	0
358	0	0	0	1.22496e-05	0	0	0	5.57504e-05	0	0	0	0	0	0	3.24979e-05	2.02468e-05	8.2468e-06	8.25107e-06	0	2.98709e-05	4.54979e-05	4.29986e-05	0	3.50028e-05	0	0	2.27461e-05	0
359	0	0	0	0	0	0	0	4.77328e-05	0	0	0	0	0	0	3.18321e-05	0	1.31372e-05	4.53431e-06	0	7.06569e-05	4.22672e-05	4.18701e-05	0	4.1e-05	0	0	5.27942e-05	0
360	0	0	0	0	0	0	0	1.63207e-05	0	0	0	0	0	0	8.03605e-06	0	0	0	1.73188e-05	0.000133423	2.28937e-05	1.80379e-05	0	0	0	0	0	0
361	0	0	0	0	0	0	0	5.92896e-05	0	0	0	0	0	0	4.81898e-05	0	5.32094e-06	1.73366e-05	0	8.24677e-05	2.11526e-05	4.86477e-05	0	0	4.76905e-06	0	1.42955e-05	0
362	4.87553e-05	0	0	0	1.87948e-05	0	0	6.46064e-05	1.05273e-05	2.10471e-05	4.5307e-05	4.4921e-05	2.17325e-06	0	7.94727e-05	2.96048e-06	3.14802e-05	0	0	0	3.70076e-05	0.000129929	0	0	7.62204e-05	0	0.000101881	0
363	0.000149493	0	0	0	0.000125638	0.000103902	7.94804e-05	7.60961e-05	4.40721e-05	5e-05	4.36026e-05	6.77948e-05	0	5.30459e-05	0.000109771	0	2.7893e-05	8.94935e-05	0	0	5.87948e-05	0.000221384	0	0	9.38428e-05	0	0.000125264	0
364	0.000319329	0.000223766	0.000169077	0	0.000282194	0.000297698	0.000271505	0.000124932	0.000104252	0.000114941	4.84551e-05	9.21443e-05	0	0.000328883	0.000128311	0	2.31261e-05	0.000107883	0	0	0.000112176	0.000326581	4.77568e-05	0	0.000140514	0	0.000207059	0
365	0.000220016	8.66213e-05	4.26988e-07	0	0.000212215	0.000192617	0.000180016	8.42064e-05	6.66059e-05	5.82042e-05	4.82064e-05	5.34061e-05	0	0.000181427	0.000112005	0	2.43897e-05	0.000120799	0	0	9.09989e-05	0.000234004	0	0	7.82064e-05	0	0.000180609	0
366	0.000146548	2.43829e-06	0	0	0.00016789	0.000145073	0.000142744	8.07809e-05	5.88539e-05	4.71096e-05	2.17078e-05	3.75479e-05	0	0.000100927	9.58312e-05	0	2.29408e-05	0.000136781	0	0	0.000101562	0.000216781	0	0	4.88174e-05	0	0.000152927	0
367	7.26258e-05	0	0	0	0.000104891	1.6959e-05	1.63332e-05	3.70816e-05	4.59047e-05	1.07211e-05	3.20137e-05	1.81837e-05	0	0	4.64558e-05	0	7.1701e-05	4.0619e-05	0	9.94831e-05	4.40816e-05	0.000127415	0	0	0	0	0.000100361	0
368	2.56835e-06	0	0	0	4.36937e-05	0	0	6.56266e-06	2.28468e-05	0	4.41589e-05	0	0	0	2.69582e-05	4.35127e-05	0.000109541	5.54791e-05	0	0.000221251	2.70278e-05	8.40753e-05	0	0	0	0	5.10278e-05	0
369	3.14375e-05	0	0	0	4.32589e-05	0	0	1.62498e-06	3.30357e-05	0	4.08839e-05	1.91071e-05	0	0	1.42589e-05	5.35982e-05	6.73483e-05	3.04554e-05	0	0.000182527	2.48929e-05	0.00011533	0	0	1.05179e-05	0	3.62946e-05	0
370	5.3563e-05	0	0	0	4.36397e-05	0	0	2.04862e-05	2.42047e-05	3.11791e-05	6.01791e-05	1.36162e-05	1.12795e-06	0	1.66162e-05	1.98209e-05	4.99468e-05	0	0	0.000122846	0	0.000122435	0	1.26417e-05	3.32664e-07	0	1.15906e-05	0
371	5.82762e-05	0	0	0	3.67247e-05	0	0	5.6103e-05	1.94485e-05	4.27584e-05	6.21723e-05	2.37247e-05	2.76892e-05	0	3.01377e-05	1.51394e-05	0.000107068	0	0	0	4.79307e-06	0.000136621	0	4.5e-05	2.62078e-06	0	4.17238e-05	0
372	0.000146587	0	0	3.05441e-05	5.34416e-05	0	0	6.55926e-05	2.95014e-05	1.8265e-05	6.01339e-05	0	0.000168262	0	3.80346e-06	0	4.44673e-05	0	0	0	1.94501e-05	0.00012349	0	5.30313e-05	0	0	0.000111268	0
373	0.000240376	0	0	8.23579e-05	0.000110651	0	0	0.000109679	3.50092e-05	3.54039e-05	0.000106037	0	0.000276028	0	0	0	2.8275e-05	2.75684e-05	3.59724e-05	5.16237e-05	5.80553e-05	0.000157395	0	1.87066e-05	7.04605e-06	0	0.000167101	0
374	0.0002531	0	0	7.55007e-05	0.000128602	0	0	0.000104499	4.15007e-05	2.69986e-05	9.60999e-05	0	0.000272001	0	0	0	0	8.32012e-05	7.70188e-06	6.00029e-05	5.17019e-05	0.000127603	0	0	0	0	0.000140097	0
375	0.000218684	0	0	5.51295e-05	8.04818e-05	0	0	7.63318e-05	2.03523e-05	1.4425e-05	6.74409e-05	0	0.000242886	0	0	0	0	8.62227e-05	3.88341e-05	0.000112705	4.73523e-05	9.0575e-05	0	9.06817e-07	0	0	0.000111073	0
376	0.000104269	0	0	0	1.8595e-05	0	0	0	0	0	8.93907e-06	0	0	0	0	6.26631e-05	0	6.37885e-05	0	4.13333e-05	9.77061e-06	6.37527e-05	0	0	0	0	3.53513e-05	0
377	9.13096e-05	0	0	0	5.49645e-05	0	0	0	1.72335e-06	0	0	0	0	0	5.41726e-05	9.16904e-05	1.75178e-05	3.28629e-05	0	0	0	9.37563e-05	0	0	0	0	2.56193e-05	0
378	7.10847e-05	0	0	0	3.29322e-05	0	0	0	0	0	0	0	0	0	6.1322e-05	0.000101119	5.16951e-06	5.71184e-06	0	0	6.11865e-06	0.000123051	0	1.3983e-05	0	0	4.88813e-05	0
379	8.26803e-05	0	0	0	5.3e-05	0	0	0	0	0	0	0	0	0	4.604e-05	2.95195e-05	0	0	0	0	7.68033e-06	0.000159321	0	9.44058e-06	0	0	5.27602e-05	0
380	0	0	0	0	0	0	0	3.72396e-05	0	0	0	0	0	0	7.00131e-05	0	0	0	0	0	0	8.55054e-05	0	2.38737e-05	0	0	5.04184e-05	0
381	0	0	0	0	0	0	0	2.20374e-05	0	0	0	0	0	0	1.61872e-05	0	0	0	0	3.81498e-05	0	6.7397e-05	0	0	0	0	2.96591e-05	0
382	0	0	0	0	0	0	0	1.91445e-05	0	0	0	1.55592e-05	0	0	1.92889e-05	0	0	0	0	5.7548e-05	0	5.50112e-05	0	0	0	0	6.71855e-06	0
383	0	0	0	0	0	0	0	0	0	0	3.71189e-07	5.25762e-06	0	0	3.95669e-05	0	0	0	0	9.98763e-05	0	1.68763e-05	0	0	0	0	0	0
384	0	0	0	0	0	0	0	0	0	0	1.42304e-05	0	0	0	3.71043e-05	0	0	0	0	1.75353e-05	0	0.0001079	0	0	0	0	6.26514e-06	0
385	0	0	0	0	0	0	0	0	0	0	2.82348e-05	0	0	0	5.3478e-05	0	0	5.7652e-06	0	5.00262e-05	0	8.74088e-05	0	0	0	0	5.0346e-06	0
386	1.22483e-05	0	0	0	3.36816e-05	0	0	1.04333e-05	1.79075e-05	2.42074e-05	2.84148e-05	0	0	0	6.44333e-05	0	9.62219e-06	4.67186e-05	0	0	5.04742e-05	0.000235474	0	0	6.79075e-05	0	6.11519e-05	0
387	7.168e-05	0	0	0	0.000101976	5.5664e-05	1.4256e-05	3.104e-05	6.0632e-05	5.8448e-05	0	1.8776e-05	0	0	3.528e-06	0	3.8104e-05	2.1104e-05	0	0	0.000107488	0.000331768	3.784e-05	0	0.000136664	0	8.0752e-05	0
388	0.000122001	0	0	0	0.000160567	0.000131178	0.000107741	5.9653e-05	5.85671e-05	9.1653e-05	0	0	0	0.000103568	9.65297e-06	1.99105e-05	5.94776e-05	3.80447e-05	0	0	7.7653e-05	0.000287133	6.08828e-06	0	9.25671e-05	0	8.4653e-05	0
389	0.000199204	0.000103699	2.50775e-05	0	0.00021399	0.000203961	0.000187845	7.06408e-05	7.72815e-05	0.000127233	0	0	0	0.000214029	0	1.97572e-05	6.49029e-05	5.24465e-05	0	0	5.88835e-05	0.000296214	2.52815e-05	0	8.85728e-05	0	8.67572e-05	0
390	0.000118646	0	0	0	0.000138722	9.69238e-05	8.04437e-05	4.86391e-05	1.96424e-05	5.49603e-05	0	0	0	5.87649e-05	0	3.77616e-05	3.61192e-05	2.70431e-05	0	0	0	0.000129844	0	0	2.01623e-05	0	3.8e-05	0
391	7.69182e-05	0	0	0	7.45236e-05	2.37446e-05	7.44183e-06	4.001e-05	0	2.32855e-05	0	0	0	0	3.29727e-05	5e-06	2.94318e-05	6.03127e-05	0	0	0	2.95954e-05	0	3.84363e-06	0	0	3.22755e-05	0
392	8.92085e-05	0	0	0	6.28991e-05	4.31076e-05	0	9.2085e-06	2.02085e-05	1.04675e-05	0	3.7e-05	0	0	0	0	4.72948e-05	4.24316e-05	0	0	3.64011e-06	0.000123072	1.77769e-05	2.33068e-06	1.74104e-06	0	2.16906e-05	0
393	0.00010568	0	0	0	8.30681e-05	6.41363e-05	0	2.57756e-05	4.51633e-05	2.49389e-05	0	5.73878e-05	0	0	1.36122e-05	0	4.49119e-05	5.11293e-05	0	0	4.21293e-05	0.000185646	5.3483e-05	1.41633e-05	8.38778e-06	0	3.94219e-05	0
394	8.80961e-05	1.55043e-05	0	0	6.42243e-05	4.41602e-05	0	2.1688e-05	4.10961e-05	2.67521e-05	1.95598e-05	6.0968e-05	0	0	4.34402e-06	0	0	5.17201e-05	0	0	3.17201e-05	0.000169224	6.09765e-05	2.67757e-05	0	0	3.27201e-05	0
395	9.32788e-05	0	0	0	7.37207e-05	5.3395e-05	2.51625e-05	2.00931e-05	4.16975e-05	3.67675e-05	5.69769e-05	4.33719e-05	1.3605e-05	0	2.25119e-05	0	0	2.82325e-05	0	0	1.87438e-05	0.000195209	4.02539e-05	0	2.09763e-05	0	3.393e-05	0
396	1.21436e-05	0	0	0	0	0	0	3.05426e-05	0	1.62287e-05	7.35693e-05	0	2.37713e-05	0	6.9601e-05	0	0	0	0	0	0	4.80851e-05	0	0	0	0	5.45426e-05	0
397	0	0	0	0	0	0	0	1.62587e-05	0	0	5.01132e-05	0	4.5097e-05	0	6.4e-05	0	0	0	0	4.9194e-05	0	0	0	0	0	0	1.69838e-05	0
398	0	0	0	0	0	0	0	2.11493e-05	0	0	3.65631e-05	0	2.91954e-05	0	6.11954e-05	0	0	0	0	5.25292e-05	0	6.52917e-06	0	0	0	0	8.9308e-06	0
399	0	0	0	0	0	0	0	2.85301e-05	0	0	2.00318e-05	0	0	0	4.00953e-05	0	0	0	0	5.80953e-05	0	1.7746e-05	0	0	0	0	0	0
400	2.67795e-05	0	0	0	0	0	0	2.73142e-05	1.20816e-05	0	1.93142e-05	0	0	0	7.84894e-06	2.96284e-05	0	0	0	2.81027e-05	2.23837e-05	0.000100012	0	0	6.46526e-06	0	0	0
401	0.000137752	0	0	6.12855e-06	5.61459e-05	2.09346e-05	0	3.98715e-05	3.19172e-05	3.44401e-05	4.40087e-05	0	0	0	1.86972e-05	0	0	0	0	0	6.14858e-05	0.000157146	0	0	4.63573e-05	0	2.98344e-05	0
402	0.000166932	0	0	9.8975e-06	9.859e-05	7.06583e-05	5.46925e-05	7.63167e-05	4.68975e-05	5.77608e-05	6.30342e-05	0	0	7.59e-06	2.23417e-05	0	0	0	0	0	8.10342e-05	0.000192273	0	0	6.92733e-05	0	7.259e-05	0
403	7.14832e-05	0	0	1.48385e-06	5.2145e-05	2.86612e-05	1.74839e-05	7.44193e-05	2.55161e-05	4.19031e-05	3.03705e-05	0	0	0	3.08227e-05	0	0	3.69196e-05	0	0	5.07904e-05	0.000160597	0	8.85497e-06	4.32742e-05	0	9.56453e-05	0
404	0	0	0	0	5.21555e-05	2.99121e-05	1.34634e-05	4.49324e-05	1.91291e-05	0	3.19619e-05	0	0	0	3.04487e-05	0	0	7.82698e-05	0	0	0	7.43664e-05	0	5.68592e-05	0	0	9.95132e-05	0
405	0	0	0	0	0	0	0	0	0	0	1.68077e-06	1.10969e-05	0	0	4.63452e-05	0	0	8.31678e-05	0	0	0	0	0	3.77872e-05	0	0	8.09905e-05	0
406	0	0	0	0	2.22799e-05	1e-06	0	0	1.19747e-07	0	0	0	0	0	7.65801e-05	0	0	8e-05	0	0	0	0	0	5.63204e-05	0	0	6.53002e-05	0
407	0	0	0	0	4.83186e-05	1.87066e-05	0	0	1.75473e-05	0	0	2.93533e-06	0	0	8.12587e-05	2.14779e-05	2.45078e-05	6.94826e-05	0	0	0	0	0	6.73533e-05	0	0	3.9582e-05	0
408	0	0	0	0	7.1048e-05	5.86336e-05	5.09019e-05	4.09542e-05	3.8e-05	0	0	1.5856e-06	0	3.63653e-05	8.31952e-05	2.14875e-05	3.19749e-05	7.90731e-05	0	0	0	0.000134541	0	8.09509e-05	0	0	4.86827e-05	0
409	2.85424e-06	0	0	0	4.60949e-05	3.28068e-05	2.11525e-05	0.000112597	2.91729e-05	3.86542e-05	0	0	0	1.04983e-05	4.18271e-05	5.31864e-06	9.78949e-05	8.38746e-05	0	0	2.77017e-05	0.000177288	0	6.07119e-05	0	0	6.3461e-05	0
410	2.31516e-05	0	0	0	3.87435e-05	1.4397e-05	8.10973e-06	9.53465e-05	2.55943e-05	1.99803e-05	0	2.70197e-05	0	0	1.53514e-06	6.96449e-05	0.000172645	7.52873e-05	0	0	3.19014e-05	0.000149307	0	1.09605e-05	0	0	7.64562e-05	0
411	0.000116	0	0	0	3.99967e-05	1.7373e-05	0	9.11189e-05	1.95016e-05	1.20033e-05	2.49968e-05	2.92573e-05	0	0	1.60032e-05	0.000138502	0.000250363	5.33762e-05	0	0	3.36205e-05	0.000154508	0	0	5.92508e-05	0	0.000108621	0
412	0.000106375	0	0	0	0	0	0	5.79504e-05	0	5.35029e-06	3.10998e-05	3.03751e-05	0	0	2.6775e-05	0.000119001	0.0002262	2.47502e-05	0	0	2.22505e-06	0.000120725	0	0	2.83503e-05	0	0.00010735	0
413	6.71422e-05	0	0	0	1.18241e-05	0	0	4.25277e-05	8.9012e-06	3.8024e-06	6.55711e-05	2.50988e-05	1.51976e-05	0	3.2e-05	0.000118055	0.000148605	1.84506e-05	0	0	7.8241e-06	9.74723e-05	0	0	1.48241e-05	0	7.7747e-05	0
414	0	0	0	0	0	0	0	3.89469e-05	0	0	3.15753e-05	1.8e-05	0	0	2.47876e-05	8.93054e-05	9.04072e-05	1.12611e-05	0	0	0	6.78894e-05	0	5.84072e-06	3.52217e-06	0	4.27302e-05	0
415	0	0	0	0	0	0	0	3.76569e-05	0	0	1.27154e-05	6.28459e-06	0	0	1.63723e-05	1.4e-05	0	3.62846e-05	0	0	6.26996e-06	6.87154e-05	0	2.61304e-06	0	0	2.46569e-05	0
416	0	0	0	0	0	0	0	4.26247e-05	0	0	0	1.4e-05	0	0	3.39186e-05	3.73753e-05	5.42518e-06	5.49186e-05	0	1.67874e-05	1.92126e-05	9.12625e-05	0	3.48688e-05	0	0	2.30184e-05	0
417	6.35426e-05	0	0	0	2.49337e-05	0	0	7.34564e-05	3.30388e-06	1.95582e-07	0	1.35216e-05	0	0	5.01304e-05	0	0	6.92387e-05	0	0	4.03912e-05	0.000133304	0	4.80221e-05	1.49127e-05	0	4.95216e-05	0
418	0.000105307	0	0	1.71311e-05	6.01758e-05	3.06542e-05	0	8.33919e-05	2.95231e-05	2.21744e-05	0	3.3304e-05	0	0	6.01311e-05	0	0	6.63919e-05	0	0	4.59136e-05	0.000121914	0	5.8304e-05	2.14352e-05	0	7.60447e-05	0
419	0.000119068	0	0	3.22562e-05	4.71886e-05	3.11039e-06	0	9.29003e-05	2.20997e-05	1.82669e-05	4.98928e-06	4.33773e-05	0	0	4.05445e-05	0	4.63344e-06	3.45659e-05	0	0	3.92883e-05	0.000114555	0	5.43773e-05	2.64555e-05	0	6.21779e-05	0
420	0.000118587	0	0	2.10923e-05	1.94429e-05	0	0	9.64945e-05	1.59484e-05	1.89484e-05	1.48967e-05	5.31549e-05	0	0	1.67934e-05	0	4.24726e-06	3.74022e-05	0	0	1.21033e-05	0.000100649	0	4.03505e-05	2.17011e-05	0	5.69374e-05	0
421	0.000108518	0	0	0	2.52494e-05	0	0	9.13705e-05	1.16756e-05	2.89443e-05	4.03608e-05	8.35375e-05	3.31477e-06	0	3.35278e-05	0	4.8046e-05	2.78329e-05	0	0	2.63051e-05	0.000105509	0	5.08983e-05	2.28329e-05	0	5.31574e-05	0
422	0.000102909	0	0	0	3.00139e-05	5.73418e-06	0	9.22797e-05	1.75244e-05	2.46293e-05	6.57902e-05	6.5035e-05	2.66154e-05	0	4.15244e-05	4.8126e-05	5.0035e-05	3.24895e-05	0	0	3.30699e-05	0.00012914	0	4.61049e-05	2.66854e-05	0	4.54895e-05	0
423	5.44167e-05	0	0	0	2.1038e-05	0	0	9.41322e-05	1.42264e-05	1.44909e-05	6.03587e-05	7.23207e-05	1.07935e-05	0	3.71322e-05	5.87174e-05	8.66431e-05	3.11322e-05	0	0	1.54529e-05	0.00011417	0	3.77735e-05	2.32645e-05	0	4.03967e-05	0
424	3.53955e-05	0	0	0	1.74865e-05	0	0	9.24973e-05	2.82882e-06	1.73261e-05	5.14973e-05	8.27486e-05	0	0	2.1e-05	4.88342e-05	7.82459e-05	2.25676e-06	0	0	2.50802e-05	9.64117e-05	0	4.89036e-05	2.88234e-05	0	7.33153e-06	0
425	2.32548e-05	0	0	0	0	0	0	9.67516e-05	0	0	2.01037e-05	7.11447e-05	0	0	0	4.16825e-05	7.89309e-05	0	1.26069e-05	5.60047e-06	0	0.000110827	0	6.25723e-05	2.05723e-05	0	0	0
426	7.11184e-05	0	0	0	1.52434e-05	0	0	9.26118e-05	0	1.87105e-05	1.84474e-05	6.13882e-05	0	0	2.16513e-05	0	3.42698e-05	0	0	0	0	0.000144776	0	6.72039e-05	4.11842e-05	0	6.40789e-06	0
427	8.88263e-05	0	0	0	9.12632e-06	0	0	8.48895e-05	0	3.8e-05	1.19684e-05	3.18579e-05	0	0	2.22369e-05	0	0	0	0	0	0	0.000123858	0	7.41737e-05	3.89053e-05	0	2.3079e-05	0
428	5.74908e-05	0	0	0	1.32307e-05	0	0	7.65148e-05	9.20112e-06	2.92307e-05	1.66568e-05	1.73136e-05	0	0	0.00010397	0	0	0	0	0	0	5.85443e-05	0	7.70886e-05	0	0	5.62841e-05	0
429	1.67419e-05	0	0	0	0	0	0	5.77161e-05	0	1.80742e-05	1.57903e-05	1.22839e-05	0	0	0.000102148	0	0	0	0	0	0	8.32251e-06	0	6.44323e-05	0	0	5.15193e-05	0
430	8.47422e-06	0	0	0	0	0	0	6.11753e-05	7.37112e-07	1.23505e-05	1e-05	2.55438e-05	0	0	6.41933e-05	2.43144e-05	0	0	0	0	0	0	0	7.02629e-05	0	0	3.76495e-05	0
431	0.000121854	3.52963e-05	7.23393e-07	4.35677e-06	0.000102598	9.58541e-05	5.75828e-05	9.39698e-05	4.17989e-05	4.7613e-05	4.59849e-05	3.8387e-05	0	4.11958e-05	9.25276e-05	1.40854e-05	5.02411e-05	0	0	0	0	6.48693e-05	0	8.45427e-05	0	0	4.27838e-05	0
432	0.000136255	5.00402e-05	2.10805e-05	1e-05	9.65167e-05	9.3255e-05	5.86912e-05	0.000109524	4.28657e-05	5.34765e-05	3.38725e-05	1.97382e-05	0	3.81677e-05	4.7698e-05	2.34697e-05	0.000101946	4.52618e-05	0	0	4.44765e-05	0.000139342	0	6.1302e-05	4.56912e-05	0	5.75235e-05	0
433	0.000172273	9.47122e-05	6.70811e-05	2.04243e-05	0.000119849	0.000128561	8.81365e-05	0.000135177	5.75203e-05	6.29446e-05	4.86162e-05	2.99041e-05	0	9.06568e-05	4.46716e-05	0	7.71107e-05	7.66162e-05	0	0	2.54797e-05	0.000146137	0	6.97527e-05	4.14243e-05	0	6.75203e-05	0
434	0.000193835	0.000119226	9.14527e-05	8.11318e-06	0.00015067	0.000163226	0.000126618	0.000202373	7.63915e-05	8.33822e-05	6.85473e-05	4.88868e-05	0	0.000147783	9.18256e-05	0	1.51039e-05	0.000101774	0	0	3.00928e-06	0.000152113	0	0.000123651	5.90519e-05	0	0.000109156	0
435	9.21151e-05	0	0	1.38002e-07	4.59771e-05	3.75749e-05	1.95978e-05	0.000230621	4.24598e-05	5.64598e-05	5.97011e-05	6.11033e-05	0	0	7.65749e-05	0	1.5724e-05	9.39424e-05	2.19424e-05	0	6.73578e-06	0.000105897	0	0.000167862	5.27011e-05	0	0.000116115	0
436	0.000164425	6.85037e-05	7.17703e-06	0	0.000118392	0.00011719	0.00011183	0.000272438	7.71113e-05	9.28759e-05	0.000104235	7.5e-05	2.20456e-05	8.63467e-05	7.93595e-05	0	2.92354e-05	0.000109392	1.46077e-05	0	0	0.00014083	0	0.000201268	8.71569e-05	0	0.000125752	0
437	0.000149451	6.32713e-05	7.19287e-06	0	0.000105912	0.000104552	0.000110732	0.000286147	7.86079e-05	0.000104484	0.000109484	5.31144e-05	1.07418e-05	6.76537e-05	0.000100461	4.49343e-06	9.16732e-05	0.000130147	6.58499e-06	0	1.50458e-05	0.000148069	0	0.000209359	8.07092e-05	0	0.000149843	0
438	7.29976e-05	0	0	0	2.0006e-05	7.00483e-06	1.40036e-05	0.000225982	2.90012e-05	7.60036e-05	8.4006e-05	0	3.99396e-06	0	7.6994e-05	5.49801e-05	0.000122977	7.5997e-05	0	0	2.00483e-06	8.90072e-05	0	0.000164989	1.70066e-05	0	9.90018e-05	0
439	0.00013119	4.44147e-05	0	0	8.78348e-05	9.62847e-05	8.41248e-05	0.000186533	5.00474e-05	0.000100515	9.45325e-05	2.51494e-06	0	5.77996e-05	8.21423e-05	3.25325e-05	7.6775e-05	7.4935e-05	0	0	3.87399e-05	0.00014132	0	0.000108373	4.88049e-05	0	0.00010903	0
440	4.77436e-05	0	0	0	8.06478e-06	0	0	0.000132904	0	6.87099e-05	7.12591e-05	1.24507e-05	0	0	6.51296e-05	0	9.5614e-05	8.4e-05	0	0	2.93239e-05	0.000103645	0	7.75182e-05	2.97099e-05	0	9.22591e-05	0
441	7.14649e-05	0	0	0	1.53727e-05	9.18445e-06	0	0.000110875	0	7.47491e-05	6.05941e-05	3.27453e-05	0	0	4.79373e-05	0	2.05941e-05	5.22177e-05	1.87786e-05	0	3.41217e-05	0.000115653	0	5.95019e-05	5.51844e-05	0	7.80627e-05	0
442	9.50187e-05	0	0	0	6.67768e-05	6.34838e-05	4.76048e-05	0.000108172	4e-06	8.1707e-05	4.96048e-05	8.72419e-05	0	0	4.6293e-05	0	2.5121e-05	6.01908e-05	1.65349e-05	0	5.50698e-05	0.000147433	0	6.19302e-05	8.27768e-05	0	9.54838e-05	0
443	2.83005e-05	0	0	0	0	0	0	9.73547e-05	0	6.28276e-05	4.56453e-05	5.18818e-05	0	0	3.05912e-05	0	9.28068e-06	1.95271e-05	2.99359e-05	0	2.29459e-05	9.55912e-05	0	6.40099e-05	4.7e-05	0	7.95271e-05	0
444	2.47214e-05	0	0	0	1.83285e-06	0	0	0.000120941	0	5.89443e-05	4.95543e-05	4.13343e-05	0	0	4.41085e-05	0	1.56071e-05	0	1.50438e-06	0	3.79971e-05	9.93314e-05	0	8.14428e-05	4.02757e-05	0	8.61642e-05	0
445	1.58038e-05	0	0	0	2.35163e-05	0	0	0.000127314	4.915e-06	6.0915e-05	5.55425e-05	2.84575e-05	0	0	5.25163e-05	1.19622e-06	0.000117856	0	0	0	4.74575e-05	0.000115059	0	9.38825e-05	5.27712e-05	0	9.85163e-05	0
446	1.37916e-05	0	0	0	0	0	0	0.000132203	0	5.70105e-05	6.01926e-05	1.83905e-05	0	0	4.36042e-05	0	9.15989e-05	2.35832e-05	2.07863e-05	0	5.65884e-05	0.000102792	0	8.82032e-05	4.6e-05	0	7.71926e-05	0
447	3.45529e-05	0	0	0	1.29741e-05	0	0	0.000133132	0	4.14147e-05	3.57171e-05	3.38553e-05	0	0	3.64341e-05	4.91512e-05	0.000120981	3.75529e-05	4.84341e-05	0	5.55724e-05	0.000113264	0	9.80065e-05	5.12829e-05	0	7.97106e-05	0
448	5.20845e-05	0	0	0	2.92289e-05	0	0	0.000138056	0	4.90563e-05	4.0743e-05	2.94859e-05	0	0	2.64015e-05	8.24859e-05	0.000159173	6.00563e-05	6.1257e-05	0	3.17148e-05	8.29718e-05	0	0.000126856	2.29155e-05	0	7.94859e-05	0
449	2.50874e-05	0	0	0	0	0	0	0.000141175	0	3.9e-05	2.89617e-05	2.8339e-05	0	0	2.12577e-06	1.57485e-05	8.64862e-05	5.3339e-05	8.16503e-05	5.53113e-05	1.91748e-05	3.83006e-05	0	0.000179612	0	0	7.53113e-05	0
450	4.68616e-05	0	0	0	3.5121e-06	0	0	0.000155024	0	4.1756e-05	4.46747e-05	1.34066e-05	0	0	1.36747e-05	5.06747e-05	0.000164747	6.34308e-05	7.55934e-05	5.88374e-05	1.53253e-05	5.35934e-05	0	0.000216081	3.45498e-06	0	9.80813e-05	0
451	0	0	0	0	0	0	0	0.000167997	0	3.349e-05	5.19972e-05	3.75356e-06	0	0	4.07593e-05	3.85071e-05	0.000179507	5.5745e-05	6.75014e-05	0.000104519	6.49857e-06	2.07393e-05	0	0.000215496	9.0057e-06	0	0.000119249	0
452	8.5249e-08	0	0	0	0	0	0	0.000175751	0	3.5e-05	4.98328e-05	0	0	0	4.65016e-05	4.4918e-05	0.000137843	5.04951e-05	7.8e-05	0.000128164	9.75082e-06	4.88361e-05	0	0.000170075	4.11705e-05	0	0.000127252	0
453	2.27479e-05	0	0	0	0	0	0	0.000196165	0	4.35826e-05	4.39132e-05	0	0	0	4.45041e-05	6.51489e-05	0.000139471	3.92521e-05	5.75744e-05	7.2653e-05	3.01653e-05	8.89215e-05	0	0.000101818	8.52521e-05	0	0.000117661	0
454	3.28537e-05	0	0	8.137e-09	0	0	0	0.000199293	0	6.48293e-05	2.24959e-05	0	0	0	2.92358e-05	7.59756e-05	9.44959e-05	3.52846e-05	4.09512e-05	2.06178e-05	3.82927e-05	0.000103342	0	2.62114e-05	7.45285e-05	0	9.50163e-05	0
455	9.93124e-05	0	0	5.52496e-06	2.33623e-05	1.71231e-06	0	0.000216563	1.07e-05	0.00012	3.82625e-05	2.46125e-05	3.26248e-06	0	1.55625e-05	8.21873e-05	7.80747e-05	4.60499e-05	0	0	6.17874e-05	0.000142487	1.2525e-05	2.82501e-06	8.32625e-05	0	9.035e-05	0
456	0.000103857	0	0	6.22853e-06	6.49335e-05	5.48574e-05	4.17812e-05	0.0001816	1.33144e-05	0.000104762	3.33047e-05	7.55527e-05	0	0	1.60859e-05	8.25138e-05	9.21135e-05	4.57715e-05	0	0	5.96856e-05	0.000146686	0	1.75527e-05	5.82091e-05	0	8.99238e-05	0
457	7.82389e-05	0	0	0	6.68941e-05	5.78941e-05	5.0133e-05	0.000148717	2.05665e-05	9.94778e-05	3.13892e-05	5.54778e-05	0	4.69951e-06	3.24778e-05	3.51059e-05	5.42389e-05	3.57167e-05	0	0	3.72389e-05	0.000113195	0	1.73719e-05	2.98054e-05	0	9.79557e-05	0
458	2.34407e-05	0	0	0	2.02385e-05	5.45e-08	0	0.000115625	0	6.14262e-05	2.38015e-05	2.44225e-05	0	0	4.86029e-05	1.86102e-05	4.98305e-05	1.9816e-05	0	4.9455e-06	7.22035e-06	7.004e-05	0	6.35884e-05	2.16713e-07	0	8.84225e-05	0
459	3.70564e-05	0	0	1.49459e-06	2.97419e-05	0	0	8.25618e-05	1.93277e-06	2.53145e-05	2e-06	4.7527e-06	0	0	3.46963e-05	0	4.06074e-05	2.17419e-05	7.62906e-06	0	6.68547e-06	6.88655e-05	0	6.20456e-05	1.13709e-05	0	7.21801e-05	0
460	5.82245e-05	0	0	0	5.86633e-05	2.94975e-05	2.0273e-05	0.000104	1.94439e-05	3.99413e-05	3.33316e-05	0	7.60969e-06	0	3.61658e-05	0	3.01071e-05	6.02194e-05	0	0	3.05357e-06	9.35025e-05	0	4.37219e-05	4.52781e-05	0	6.48878e-05	0
461	7.92873e-05	0	0	1e-06	6.14061e-05	3.1931e-05	1.75747e-05	9.4e-05	2.02183e-05	1.65249e-05	3.24751e-05	1.5e-05	0	0	2.2931e-05	6.96934e-05	9.76742e-05	3.65249e-05	0	0	7e-06	0.000108	0	4.3862e-05	4.78812e-05	0	3.34751e-05	0
462	0.000128524	3.92469e-05	8.90163e-07	1.87225e-05	8.97225e-05	7.46036e-05	6.24451e-05	0.000102	4.17622e-05	3.38415e-05	4.76829e-05	3.56036e-05	8.92073e-06	0	1.97622e-05	0.000101445	8.31676e-05	3.11189e-05	0	0	0	2.1564e-05	0	4.35244e-05	9.86829e-05	0	5.16433e-05	0
463	7.91972e-05	0	0	5.21125e-06	6.94084e-05	3.66056e-05	2.48028e-05	9.67888e-05	3.50141e-05	2.31972e-05	5.09719e-05	4.45916e-05	1.18028e-05	0	2.57747e-05	4.73803e-05	6.78872e-05	2.98028e-05	0	0	0	0	0	0.000100493	7.62112e-05	0	3.56197e-05	0
464	4.40614e-05	0	0	1.29386e-05	0	0	0	6.94619e-05	0	0	0	3.69386e-05	0	0	3.88305e-05	2.64619e-05	6.1108e-05	0	3.80466e-05	0	0	0	0	0.000137447	5.07691e-05	0	1.43072e-05	0
465	7.56739e-05	0	0	1.25288e-05	0	0	0	8.33177e-05	6.31775e-06	1.38849e-05	3.18465e-05	1.89041e-05	0	0	5.93753e-05	0	6.42026e-05	8.50959e-06	5.0548e-05	0	0	0	0	0.000204203	4.02986e-05	0	4.3789e-05	0
466	5.89933e-05	0	0	0	0	0	0	9.56711e-05	0	0	1.96778e-05	1.69933e-05	0	0	6.30134e-05	0	0.000122027	2.93356e-05	9.97112e-05	2.13757e-05	1.13222e-05	5.09866e-05	0	0.000305416	1.03356e-05	0	5.90201e-05	0
467	7.56369e-05	0	0	2.90775e-06	0	0	0	0.000107086	0	1.39048e-05	3.71757e-05	1.62738e-05	0	0	6.82767e-05	2.99078e-05	8.66398e-05	3.44553e-05	0.000126182	3.9631e-05	9.90775e-06	6.14583e-05	0	0.000342631	1.55476e-05	0	7.60952e-05	0
468	7.99432e-05	0	0	0	0	0	0	0.000113057	4.02841e-06	2.82557e-05	5.38011e-05	1.81421e-05	0	0	6.08863e-05	4.17159e-05	0.00010483	3.55115e-05	0.000125114	3.99432e-05	1.39716e-05	5.99716e-05	0	0.000354341	1.39432e-05	0	8.77159e-05	0
469	1.2954e-05	0	0	0	0	0	0	9.16008e-05	0	1.88577e-05	1.61054e-05	1.92385e-05	0	0	5.98669e-05	6.29908e-05	4.67247e-05	5.83715e-05	0.000143638	0.000119551	3.4954e-06	2.92201e-05	0	0.000290582	1.08577e-05	0	5.67247e-05	0
470	1.43217e-05	0	0	0	0	0	0	8.68992e-05	0	3.1624e-05	1.72015e-05	2.6e-05	0	0	4.76512e-05	5.36512e-05	1.41473e-05	6.1e-05	0.000123779	6.88333e-05	1.55233e-05	5.50465e-05	0	0.000195632	2.38992e-05	0	5.0624e-05	0
471	5.17027e-05	0	0	0	2.78716e-05	7.87162e-06	0	8.45541e-05	1.61486e-05	4.05541e-05	1.51486e-05	4.08716e-05	0	0	4.81486e-05	5.15743e-05	4.76351e-05	6.95541e-05	8.55541e-05	0	2.35743e-05	8.22973e-05	0	0.000138068	4.72973e-05	0	4.90203e-05	0
472	6.68386e-05	0	0	0	3.58924e-05	2.19892e-05	7.13972e-06	7.9672e-05	1.52473e-05	3.35484e-05	2.08495e-05	3.74247e-05	0	0	3.5e-05	7.39731e-05	6.86182e-05	7.24247e-05	7.12043e-05	0	3.25215e-05	7.49193e-05	0	0.000118081	4.8672e-05	0	4.51666e-05	0
473	8.97547e-05	2.26505e-05	0	0	4.42701e-05	2.92701e-05	2.32701e-05	8.63436e-05	1.47915e-05	3.49633e-05	2.26197e-05	4.26197e-05	0	0	1.94846e-05	3.75462e-05	0.000113755	4.97547e-05	4.16872e-05	0	4.40675e-05	8.08223e-05	0	0.00011462	5.13069e-05	0	4.91718e-05	0
474	0	5.48271e-05	0	1.01282e-05	4.08718e-05	2.58718e-05	2.75892e-05	0	5.18252e-05	3.14885e-05	3.34366e-05	2.86412e-05	0	5.09236e-05	0.000124125	4.68718e-05	0	0.000118639	0	0	5.34107e-05	0	3.64121e-06	0.000114666	5.76153e-05	0	0.000134516	7.35054e-05
475	0	0.000222627	0	6.92546e-06	6.06459e-05	4.84409e-05	3.50835e-05	0	6.61549e-05	7.39068e-05	4.59441e-05	3.5e-05	0	5.98273e-05	0.000141477	4.52423e-05	0	0.000119173	0	0	6.68323e-05	0	1.27205e-05	0.000115627	6.47764e-05	0	0.000151275	8.7581e-05
476	0	0.00030528	0	3.4939e-06	0.000107317	0.000110305	2.59966e-05	0	5.09707e-05	9.11646e-05	4.9e-05	5.13415e-05	0	4.87256e-05	0.000121035	3.17988e-05	0	0.00011312	0	0	6.94817e-05	0	5.14817e-05	9.76585e-05	8.11524e-05	0	0.000130601	7.15809e-05
477	0	0.000303283	0	1.69028e-06	0.000106142	0.000113832	3.64669e-05	0	6.69661e-05	9.01417e-05	5.03806e-05	4.29291e-05	0	6.20708e-05	0.000144683	5.92834e-05	0	0.000123587	0	0	6.40709e-05	0	3.85223e-05	8.82389e-05	7.82126e-05	0	0.000154097	9.02301e-05
478	0	0.000172893	0	0	9.66315e-05	0.000105816	2.4335e-05	0	4.99742e-05	6.99732e-05	3.50787e-05	3.59012e-05	0	4.62827e-05	0.000117568	1.03417e-05	0	0.000107126	0	0	5.22697e-05	0	1.51843e-05	6.04606e-05	6.69079e-05	0	0.000126351	6.93274e-05
479	0.000101199	4.29497e-05	1.21307e-05	0	6.75157e-05	7.0683e-05	3.77802e-05	8.27782e-05	6.75778e-05	4.59864e-05	2.39864e-05	1.5751e-05	1.4181e-05	6.41231e-05	0.000147541	3.05701e-05	0	0.000127761	0	0	0	4.73075e-05	0	4.59864e-05	8.15375e-06	0	0.000156631	9.26116e-05
480	1.03015e-05	0	0	0	1.29456e-05	0	0	7.15206e-05	1.3822e-05	2.3822e-05	5.04117e-06	0	0	0	3.87397e-05	1.63426e-05	1.71235e-05	0	0	0	0	1.00823e-05	0	3.86441e-05	0	0	5.12603e-05	0
481	1.30189e-05	0	0	0	3.26626e-05	8.13768e-06	4.25644e-06	7.67126e-05	1.6475e-05	3.04251e-05	1.51188e-05	1.22375e-05	0	0	3.39501e-05	9.71256e-06	6.94062e-05	0	0	0	0	1.51377e-05	0	3.23563e-05	0	0	3.7525e-05	0
482	0	0	0	0	9.63266e-06	0	0	6.22182e-05	6.2836e-06	3.10218e-05	1.5e-05	1.30654e-05	0	0	3.50654e-05	4.43019e-05	7.11527e-05	0	0	0	0	1.03927e-05	0	4.19564e-05	0	0	1.73272e-05	0
483	0	0	0	0	1.03047e-06	0	0	5.98384e-05	9.19206e-06	2.55152e-05	2.47073e-05	9.35364e-06	0	0	2.33232e-05	2.29271e-06	8.52225e-05	2.68384e-05	0	2.86464e-05	2.7e-05	5.26768e-05	0	5.13841e-05	1.94848e-05	0	9.64635e-06	0
484	1.23995e-05	0	0	2.79896e-06	9.20104e-06	0	0	6.4e-05	8.20104e-06	3.20992e-05	3.7e-05	1.29008e-05	0	0	3.55979e-05	0	7.44021e-05	3.21984e-05	0	0	2.06997e-05	6.16997e-05	0	4.40026e-05	2.36997e-05	0	2.04987e-05	0
485	4.26959e-05	0	0	5.19072e-06	3.76959e-05	3.70103e-05	4.14485e-05	6.94381e-05	2.44381e-05	4.11907e-05	3.61907e-05	9.43814e-06	0	0	3.46289e-05	0	8.01237e-05	3.9067e-05	0	0	3.02474e-05	9.32577e-05	0	4.56289e-05	5.16856e-05	0	4.33711e-05	0
486	6.8451e-05	3.03268e-05	7.75161e-06	3.42484e-06	6.13268e-05	5.24771e-05	5.96274e-05	8.25752e-05	2.88758e-05	4.58758e-05	3.91503e-05	1.86994e-05	0	2.77777e-05	2.88758e-05	0	9.53268e-05	4.65752e-05	0	0	3.47516e-05	0.000101026	9.4771e-06	3.7451e-05	5.76274e-05	0	5.13006e-05	0
487	8.29788e-05	5.469e-05	3.78238e-05	6.4225e-06	7.54013e-05	7.069e-05	7.62675e-05	9.4e-05	3.57113e-05	5.51338e-05	2.4e-05	1.85563e-05	0	5.6535e-05	3.61762e-05	2.03312e-05	6.58662e-05	5.37325e-05	0	0	3.17325e-05	0.000105134	7e-06	2.41337e-05	6.07325e-05	0	6.90425e-05	0
488	8.35391e-05	5.72318e-05	2.931e-05	1.03073e-05	6.42318e-05	6.00782e-05	6.90782e-05	9.3e-05	3.68464e-05	5.02318e-05	1.42318e-05	1.78464e-05	0	4.79245e-05	4.03073e-05	5.73073e-05	6.42318e-05	4.99245e-05	0	0	3.66145e-05	9.96145e-05	8.61455e-06	3.27682e-05	6.13073e-05	0	6.6e-05	0
489	5.96907e-05	1.04007e-05	0	1.50193e-05	3.35747e-05	1.9478e-05	2.94974e-05	8.78647e-05	2.0826e-05	4.28453e-05	9.61335e-06	1.77873e-05	0	0	4.40387e-05	6.40193e-05	4.68067e-05	3.79227e-05	0	0	2.58647e-05	7.471e-05	0	3.99613e-05	4.18647e-05	0	5.6e-05	0
490	2.5228e-05	0	0	1.1456e-05	0	0	0	8.2772e-05	9.22799e-06	3.2772e-05	0	9.43002e-06	0	0	5.2544e-05	5.4026e-05	1.39379e-05	1.614e-05	9.77201e-06	0	1.6e-05	4.4798e-05	0	4.3114e-05	2.7772e-05	0	5.0342e-05	0
491	1.6565e-05	0	0	1.75361e-06	0	0	0	7.55361e-05	2.02888e-06	3.32897e-05	5.0722e-07	1.34928e-05	0	0	4.24783e-05	6.55072e-05	4.4565e-05	1.12608e-05	2.89856e-05	7.15975e-06	2.05072e-05	4.30433e-05	0	4.44928e-05	2.65217e-05	0	4.25217e-05	0
492	7.26741e-06	0	0	0	0	0	0	7.47558e-05	0	3.13779e-05	1e-06	8.6221e-06	0	0	2.72674e-05	4.78895e-05	5.63547e-05	7.97679e-06	3.19768e-05	1.95989e-05	1.31337e-05	2.85348e-05	0	3.36453e-05	1.86453e-05	0	3.15116e-05	0
493	1.80673e-05	0	0	0	1.00336e-05	0	0	7.20168e-05	8.49159e-06	3.84916e-05	1.68823e-05	1.54748e-05	0	0	2.84916e-05	5.6542e-05	8.49832e-05	1.30505e-05	3.2e-05	0	1.4542e-05	3.80168e-05	0	3.64075e-05	2.40168e-05	0	2.80505e-05	0
494	3.00669e-05	0	0	0	2.29812e-05	7.42885e-06	6.42885e-06	6.95335e-05	1.48096e-05	4.75335e-05	2.01904e-05	1.42762e-05	0	0	3.33619e-05	6.32092e-05	0.000101657	1.65335e-05	3.54477e-05	0	1.1e-05	4.84477e-05	0	7.01527e-05	4.00858e-05	0	3.47238e-05	0
495	3.57986e-05	0	0	4.63251e-06	1.73322e-05	0	7.09894e-06	7.1e-05	1.14664e-05	4.36996e-05	2.04664e-05	2.12332e-05	0	0	4.04664e-05	3.77315e-05	0.000106131	2.70989e-05	6.51308e-05	0	9.16608e-06	3.99329e-05	0	0.000127329	3.71661e-05	0	3.93993e-05	0
496	7.75319e-05	2.16912e-05	0	8.73774e-06	3.13186e-05	1.86887e-05	3.07941e-05	8.76863e-05	1.90539e-05	5.09485e-05	3.25809e-05	4.10539e-05	2.31618e-06	0	6.58971e-05	7.57377e-05	0.000165478	5.97917e-05	0.000141689	0	1.96863e-05	4.62132e-05	0	0.000322963	5.73186e-05	3.06348e-05	6.82132e-05	0
497	0.000159461	0.000116482	6.75255e-05	1.98922e-05	4.89784e-05	6.08706e-05	7.09353e-05	0.000127784	2.7e-05	6.69137e-05	6.2849e-05	5.77843e-05	1.09784e-05	5.2849e-05	9.69784e-05	0.00013131	0.000266922	0.000123504	0.000278814	0	4.47843e-05	7.4e-05	1.78922e-05	0.000665671	9.87627e-05	0.000121267	0.00011072	0
498	0.000197558	0.000141885	9.47373e-05	2.71475e-05	5.11796e-05	5.37695e-05	6.54746e-05	0.000147147	3.65898e-05	6.43271e-05	9.10831e-05	4.29678e-05	6.96781e-06	4.80644e-05	0.000140115	0.000187839	0.000328429	0.000179263	0.000383871	2.41983e-05	5.90322e-05	6.41796e-05	1.85898e-05	0.000900005	8.94424e-05	0.000201051	0.00016382	7.70509e-06
499	0.000226548	0.000155365	0.000123731	2.59071e-05	5.44551e-05	5.99102e-05	6.64551e-05	0.000152728	4.29102e-05	7.37276e-05	9.81827e-05	5.29102e-05	1.39102e-05	5.93654e-05	0.000152093	0.000197269	0.000336724	0.000184183	0.000402907	2.01795e-05	5.13622e-05	6.77276e-05	2.21827e-05	0.000975545	9.7e-05	0.000214817	0.000171093	1.48205e-05
500	0.000193067	0.000115824	8.94103e-05	2.2793e-05	4.63262e-05	4.06876e-05	4.82735e-05	0.000135947	4.15684e-05	5.53262e-05	8.91368e-05	3.71719e-05	8.55082e-06	2.60138e-05	0.000135551	0.000167568	0.000288912	0.000167172	0.000343859	2.18632e-05	4.25508e-05	5.94981e-05	1.28946e-05	0.000836063	7.14981e-05	0.000170688	0.000162361	9.01756e-06
501	0.000122677	3.31183e-05	1.11183e-05	1.40789e-05	2.38817e-05	0	8.48029e-06	0.000104158	2.5e-05	3.65197e-05	6.06774e-05	1.95986e-05	0	0	0.000110158	0.000110355	0.000208875	0.000106394	0.000216867	3.27168e-05	2.35197e-05	3.1e-05	0	0.000546294	3.40789e-05	8.4552e-05	0.000122118	5.03943e-06
502	7.37644e-05	0	0	0	7.41929e-06	0	2.56772e-06	8.98516e-05	1.29258e-05	2.32096e-05	4.16419e-05	2.99258e-05	3.28386e-06	0	6.24193e-05	6.73581e-05	0.000145135	5.62096e-05	0.000123555	1.17161e-05	7.71614e-06	2.09258e-05	0	0.000316232	2.72839e-05	1.06122e-06	7.74193e-05	0
503	2.93952e-05	0	0	0	0	0	0	8.12896e-05	3.5264e-06	1.22896e-05	3.1816e-05	2.44736e-05	0	0	5.22896e-05	6.5264e-05	0.000115685	4.0816e-05	7.03952e-05	9.2368e-06	2.05264e-05	3.00528e-05	0	0.000184422	2.45792e-05	0	6.07632e-05	0
504	1.10689e-05	0	0	0	0	0	0	7.18836e-05	0	1.96508e-05	2.25819e-05	1.82328e-05	8.83615e-07	0	0.000100069	0	0	2.21853e-05	5.76508e-05	3.53492e-05	1.36508e-05	2.71853e-05	0	0.000109138	2.45345e-05	0	4.00689e-05	0
505	7.98206e-06	0	0	0	0	0	0	7.6988e-05	0	1.9985e-05	2.5988e-05	2.4988e-05	0	0	8.9015e-05	0	0	2.59791e-05	4.80179e-05	2.90508e-05	1.5991e-05	2.99671e-05	0	6.30419e-05	2.39821e-05	0	3.7997e-05	0
506	2.48553e-06	0	0	4.51447e-06	0	0	0	6.98786e-05	0	1.32428e-05	2.41214e-05	2.10924e-05	0	0	8.43641e-05	0	0	2.2e-05	4.35145e-05	3.9422e-05	6.72829e-06	2.44855e-05	0	4.58786e-05	1.89711e-05	0	2.19711e-05	0
507	0	0	0	9e-06	0	0	0	6.8761e-05	0	1.24779e-05	2.14779e-05	1.9e-05	0	0	8.85221e-05	0	0	1.57169e-05	4.45221e-05	5.90883e-05	2.23896e-06	7.67271e-06	0	3.99117e-05	1.5e-05	0	1.64338e-05	0
508	0	0	0	8e-06	0	0	0	7.7e-05	0	1.1289e-05	1.90665e-05	2.0711e-05	0	0	2.7289e-05	8.42203e-06	6.53555e-05	1.4289e-05	4.23555e-05	7.16445e-05	3.22246e-06	0	0	3.31996e-05	1.12225e-05	0	1.78004e-05	0
509	1.41351e-06	0	0	0	0	0	0	8.2173e-05	0	1.66442e-05	1.74135e-05	2.74712e-05	4e-06	0	3.18847e-05	4.46131e-06	6.06442e-05	1.10577e-05	2.89423e-05	4.50577e-05	1.16442e-05	1.67018e-05	0	2.76442e-05	2.11153e-05	0	3.35288e-05	0
510	2.89292e-05	0	0	1.71671e-07	4e-06	0	0	9.5e-05	4.24249e-06	3.4e-05	1.98283e-05	2.65858e-05	8.41417e-06	0	3.3e-05	1.10708e-05	9.00408e-05	1.25858e-05	6.58583e-06	0	2.22425e-05	3.97575e-05	0	2.20708e-05	3.03433e-05	0	4.46567e-05	0
511	3.65019e-05	0	0	0	1.18023e-05	5.30426e-06	1.14031e-05	9.73004e-05	9.20155e-06	4.08023e-05	2.1e-05	2.43004e-05	7.90116e-06	0	2.6e-05	2.05019e-05	8.74942e-05	8.50194e-06	0	0	2.38023e-05	4.41027e-05	0	2.6e-05	2.89012e-05	0	5.28023e-05	0
512	4.77489e-05	1.18609e-06	0	0	2.93117e-05	2.85613e-05	3.53737e-05	9.06868e-05	1.14372e-05	3.49365e-05	3.01876e-05	4.99249e-07	1.36248e-05	8.24812e-06	3.09365e-05	3.91256e-05	7.54372e-05	2.33752e-05	0	0	1.08744e-05	5.18744e-05	0	2.93132e-05	2.04992e-05	0	6.13117e-05	0
513	3.51513e-05	0	0	7.5648e-08	7.77306e-06	4.77306e-06	7.8487e-06	8.32269e-05	5.92435e-06	2.07731e-05	3.00756e-05	0	1.77731e-05	0	3.21513e-05	4.60591e-05	6.30756e-05	3.52269e-05	1.21347e-05	0	2.92435e-06	3.25461e-05	0	6.28912e-05	7e-06	0	5.25295e-05	0
514	3.57179e-05	0	0	0	8.94217e-07	0	0	8.87532e-05	4.92948e-06	5.2859e-05	4.47884e-05	0	2.09295e-05	0	3.0141e-05	4.33526e-05	5.94584e-05	5.57532e-05	6.45063e-05	0	6.96474e-06	2.59295e-05	0	0.000146154	7.0859e-05	3.07179e-05	6.29647e-05	0
515	7.73895e-05	1.42445e-05	0	4.14503e-06	2.12445e-05	2.03895e-05	2.46644e-05	9.61298e-05	8.4199e-06	6.01298e-05	5.54199e-05	5.801e-07	2.4e-05	3.20691e-05	4.56948e-05	4.38398e-05	8.90995e-05	7.51298e-05	9.9145e-05	0	1.05649e-05	4.02597e-05	0	0.00018613	7.64351e-05	3.95801e-05	7.17099e-05	0
516	8.59839e-05	1.12701e-05	0	1.39839e-05	2.17299e-05	2.22219e-05	2.07299e-05	0.000108984	1.1238e-05	7.82219e-05	5.2e-05	2.87299e-05	1.7508e-05	2.52219e-05	4.5746e-05	3.69839e-05	0.000104698	6.9e-05	0.000122746	3e-06	3.2492e-05	4.8492e-05	0	0.000202254	9.57299e-05	7.3238e-05	6.7508e-05	0
517	9.46379e-05	1.34652e-05	0	1.33621e-05	3.34652e-05	3.31894e-05	3.48273e-05	0.000115448	1.46379e-05	9.3e-05	4.98106e-05	4.22758e-05	3.259e-06	4.22926e-05	4.17242e-05	2.49137e-05	0.000121086	6.4e-05	9.91559e-05	0	4.2741e-05	6.73789e-05	3.10311e-06	0.00018188	0.000110465	5.60863e-05	6.30863e-05	0
518	5.39129e-05	0	0	0	2.54073e-05	2.28372e-06	4.34551e-06	9.56292e-05	7.9382e-06	4.91601e-05	2.48764e-05	3.64691e-05	0	0	4.38146e-05	3.05056e-05	8.83568e-05	1.32219e-05	3.40365e-05	0	3.28146e-05	5.07528e-05	0	9.20731e-05	3.9691e-05	0	5.27528e-05	0
519	1.27257e-05	0	0	0	5.75238e-07	0	0	7.6e-05	0	3.14248e-05	1.64248e-05	3.91505e-05	0	0	3.2301e-05	1.09714e-06	6.63981e-05	0	1.53276e-05	0	2.51505e-05	2.67257e-05	0	4.73543e-05	3.44514e-05	0	4.01505e-05	0
520	4.3609e-06	0	0	0	0	0	0	7.74023e-05	4e-06	3.3e-05	1.82368e-05	3.30414e-05	0	0	3.00414e-05	0	4.46805e-05	0	0	0	2.71128e-05	3.50714e-05	0	1.62068e-05	3.14737e-05	0	3.67632e-05	0
521	0	0	0	0	0	0	0	6.7e-05	1.38612e-07	2.04926e-05	2.6646e-05	2.87847e-05	5.43069e-06	0	1.8354e-05	5.13861e-06	3.15544e-05	0	7.43069e-06	1.20767e-05	2.2646e-05	2.37847e-05	0	0	2.55693e-05	0	2.27079e-05	0
522	0	0	0	1.1e-05	0	0	0	7.67754e-05	0	1.46631e-05	2.95508e-05	1.85508e-05	0	0	2.01123e-05	5.69494e-06	3.54598e-05	3.51123e-05	4.08983e-05	4.94492e-05	2.57754e-05	2.6e-05	0	1.78602e-06	2.48877e-05	0	1.87754e-05	0
523	9.07057e-06	0	0	8.01008e-06	0	0	0	8.20302e-05	0	2.00403e-05	2.70403e-05	2.60504e-05	0	0	2.69899e-05	3.90101e-05	3.51411e-05	4.60504e-05	4.30403e-05	2.39698e-05	2.50101e-05	3.7e-05	0	1.8e-05	3.4e-05	0	2.20706e-05	0
524	1.76348e-05	0	0	6.9087e-06	1.82589e-07	0	2.81741e-06	9.69958e-05	1.72612e-06	2.78174e-05	2.59087e-05	2.51826e-05	0	0	3.25435e-05	5.73609e-05	5.13609e-05	4.24565e-05	3.47304e-05	1.69087e-05	6.55201e-06	2.04607e-05	0	3.02696e-05	1.94607e-05	0	3.53609e-05	0
525	3.32749e-05	0	0	3.19168e-06	1.48915e-05	1.11248e-05	2.23165e-05	9.38083e-05	6.42496e-06	2.92333e-05	1.83834e-05	2.6425e-05	0	0	4.52333e-05	4.16166e-05	5.43165e-05	3.66166e-05	1.6575e-05	0	4.76672e-06	2.68083e-05	0	3.28083e-05	3.02749e-05	0	4.52333e-05	0
526	3.48725e-05	0	0	0	1.87092e-05	1.95459e-05	2.9255e-05	9.8255e-05	5.41835e-06	4.05459e-05	1.98367e-05	3.3e-05	5.45871e-07	0	4.74183e-05	5.09642e-05	5.5255e-05	3.27092e-05	3.74495e-06	0	0	2.78367e-05	0	3.32908e-05	3.08367e-05	0	4.71275e-05	0
527	5.50372e-06	0	0	0	0	0	0	9.25572e-05	0	3.21679e-05	2.13893e-05	2.38321e-05	6.3893e-06	0	4.3e-05	3.62749e-05	5.02214e-05	2.11679e-05	8.16791e-06	1.04963e-05	0	1.21679e-05	0	3.92214e-05	1.85572e-05	0	3.87251e-05	0
528	0	0	0	0	0	0	0	8.25669e-05	0	2.70802e-05	2.09733e-05	1.64331e-05	0	0	4.03529e-05	2.69198e-05	6.41605e-05	1.84331e-05	1.46739e-05	2.73745e-05	0	1.13796e-05	0	4.59733e-05	2.04331e-05	0	3.14064e-05	0
529	6.69977e-07	0	0	4.66749e-06	0	0	0	9.16675e-05	0	3.40844e-05	2.67494e-05	7.83375e-06	0	0	2.57494e-05	3.74218e-05	6.71687e-05	2.18337e-05	3.2e-05	3.63275e-05	0	1.50025e-05	0	5.18337e-05	1.59181e-05	0	2.64169e-05	0
530	2.85012e-05	0	0	1.03215e-05	8.22664e-07	0	0	9.95721e-05	0	3.42506e-05	1.99291e-05	1.66076e-05	0	0	2.06076e-05	4.52506e-05	8.46076e-05	2.95721e-05	2.66762e-05	5.82036e-06	0	3.65366e-05	0	4.16076e-05	2.52506e-05	0	2.92151e-05	0
531	5.00486e-05	0	0	1.9227e-05	1.70486e-05	9.59454e-06	1.28216e-05	0.000106227	5.86484e-06	4.26378e-05	2.35459e-05	2.4227e-05	0	0	2.81352e-05	6.3e-05	0.000114319	4.4227e-05	4.58922e-06	0	9.90812e-06	4.34108e-05	0	3.73189e-05	3.78648e-05	0	4.19081e-05	0
532	6.59314e-05	0	0	2.9e-05	2.61985e-05	2.70649e-05	3.11985e-05	0.000123534	1.14657e-05	5e-05	2.15993e-05	2.68015e-05	0	0	3.88015e-05	6.66642e-05	0.000104267	5.31336e-05	6.73284e-06	0	2.47328e-05	5.49314e-05	7.3321e-06	3.7e-05	4.25993e-05	0	5.21336e-05	0
533	5.07941e-05	0	0	2.50823e-05	1.64236e-05	1.64648e-05	2.65471e-05	0.000147618	5.75297e-06	4.50412e-05	3.13705e-05	2.78765e-05	4.2882e-06	0	5.62882e-05	6.58646e-05	0.000139947	7.33294e-05	1.64529e-05	9.90576e-06	2.70823e-05	4.86295e-05	8.42361e-06	3.26176e-05	5.40823e-05	0	7.33294e-05	0
534	5.38988e-05	0	0	3.47977e-05	6e-06	7.05058e-06	2.38988e-05	0.000204887	0	5.58483e-05	4.8e-05	3.27977e-05	1.31012e-05	0	7.15954e-05	0.000115292	0.000181646	7.7e-05	5.07356e-05	4.08483e-05	3.48483e-05	4.45954e-05	0	5.08483e-05	6.74942e-05	8.3425e-06	0.000110039	1.82413e-05
535	6.9436e-05	0	5.89946e-07	3.9295e-05	1.8436e-05	2.8295e-05	4.4295e-05	0.000265321	1.71799e-06	7.1154e-05	6.5013e-05	4.1295e-05	6.57698e-06	0	8.9295e-05	0.000139885	0.000230154	9.6013e-05	6.2859e-05	3.0141e-05	3.8718e-05	6.1295e-05	1.2872e-05	6.6154e-05	8.9872e-05	2.3013e-05	0.000167603	5.70259e-05
536	7.70782e-05	6.38681e-06	1.7465e-05	4.17695e-05	2.68477e-05	3.53868e-05	5.58477e-05	0.000315621	2.76954e-06	8.96173e-05	8.46954e-05	6.13868e-05	9.46091e-06	0	0.000107387	0.000185008	0.000316317	0.00011777	7.04609e-05	3.73046e-05	3.77695e-05	6.59259e-05	2.29259e-05	7.43086e-05	0.000110156	3.9465e-05	0.000214543	8.89259e-05
537	9.8e-05	2.2e-05	4.7681e-05	4.5362e-05	3.9043e-05	5.5724e-05	7.0043e-05	0.000328233	8.319e-06	0.000106638	8.7957e-05	7.8405e-05	0	0	0.000109638	0.000204233	0.000357724	0.000114	5.8957e-05	9.23298e-06	3.5319e-05	6.6276e-05	2.8319e-05	8.1914e-05	0.000114638	3.2552e-05	0.000230362	9.5043e-05
538	7.9439e-05	4.84554e-06	1.70651e-05	3.74065e-05	2.4e-05	3.8813e-05	5.4e-05	0.000296472	4.18699e-06	8.92195e-05	8.59675e-05	7.0626e-05	6.52844e-06	0	9.9626e-05	0.000176626	0.000372846	0.000112252	4.3252e-05	0	3.97805e-05	3.7626e-05	0	7.32195e-05	8.74065e-05	1.2e-05	0.000201878	8.24716e-05
539	7.58767e-05	6.35621e-06	9.30143e-06	3.09589e-05	2.38904e-05	4.23699e-05	5.98631e-05	0.000263384	8.43837e-06	8.44247e-05	7.85068e-05	6.84521e-05	1e-05	0	8.59589e-05	0.00014611	0.000353945	0.000104452	4.70274e-05	0	3.59589e-05	3.64384e-05	0	6.49589e-05	7.89315e-05	3e-06	0.000157356	5.14521e-05
540	5.87857e-05	0	0	2.31571e-05	0	1.74714e-05	3.56286e-05	0.000229207	7.31429e-06	6.74714e-05	6.41571e-05	6.11571e-05	7.10714e-06	0	7.72643e-05	0.000139943	0.000316414	6.305e-05	1.81071e-05	0	9.57857e-06	3.14291e-07	0	7.35786e-05	3.99429e-05	0	0.000130893	2.77357e-05
541	3.73578e-05	0	0	1.73368e-05	0	6.84168e-07	2.26947e-05	0.000221326	4.33683e-06	6.20315e-05	5.73263e-05	4.56527e-05	7e-06	0	7.76632e-05	0.000119642	0.000275621	5.73263e-05	2.67262e-05	0	1.3e-05	2.07351e-06	0	7.60105e-05	3.50735e-05	0	0.000110642	1.22948e-05
542	4.95329e-05	0	0	2.07467e-05	2.7964e-07	8.02635e-06	3.12796e-05	0.00023328	2.50659e-06	7.22665e-05	4.94934e-05	4.02665e-05	0	0	8.74934e-05	0.000132319	0.000240253	5.95198e-05	3.84934e-05	0	7.75988e-06	2.15329e-05	0	7.47731e-05	4.57731e-05	0	0.00010076	6e-06
543	4.78532e-05	0	0	2.4e-05	0	0	2.43652e-05	0.000248024	0	7.6e-05	5.10239e-05	4.36587e-05	0	0	8.75358e-05	0.000135734	0.000219587	5.83652e-05	4.01706e-05	2.48806e-06	8.34129e-06	1.65119e-05	0	8.61468e-05	4.63413e-05	0	0.000104683	1.21945e-05
544	7.67819e-05	1.35146e-05	0	3.93564e-05	2.07128e-05	2.90691e-05	5.81582e-05	0.00028096	0	8.46237e-05	6.61782e-05	4.58019e-05	0	0	0.000102158	0.000136089	0.00023096	0.000133069	9.67128e-05	4.17327e-05	5.48218e-05	5.67128e-05	0	0.000117495	0.000106693	3.68019e-05	0.000135871	3.16237e-05
545	0.000116068	4.10171e-05	2e-05	4.79914e-05	3.10171e-05	4.30257e-05	7.40342e-05	0.000333068	5.04279e-06	9.79914e-05	8.10685e-05	6.90599e-05	9.08557e-06	2.05134e-06	0.000135086	0.000193145	0.000299368	0.000169009	0.000125009	5.2923e-05	5.10941e-05	6.20342e-05	7.07701e-06	0.000181205	0.000142137	7.51027e-05	0.000194128	7.00428e-05
546	0.00013985	6.71327e-05	4.5345e-05	4.3e-05	4.87787e-05	6.67787e-05	9.49911e-05	0.000346071	2.22832e-05	0.000104071	9.37876e-05	7.8354e-05	3.32921e-05	3.61327e-05	0.000153504	0.000231142	0.000357929	0.000181354	0.000131717	3.95842e-05	7.90708e-05	7.28495e-05	3.6354e-05	0.000237575	0.000177142	9.82921e-05	0.000223788	7.98584e-05
547	0.000168851	9.37473e-05	7.34484e-05	4.18505e-05	5.95978e-05	8.07473e-05	0.000111747	0.000339897	2.91495e-05	0.000106851	9.2e-05	7.71495e-05	3.89538e-05	6.87473e-05	0.000154897	0.000261609	0.000393609	0.000197149	0.000145804	3.42527e-05	8.68505e-05	8.92989e-05	5.2e-05	0.000250552	0.000189299	0.000103	0.000239149	7.50462e-05
548	0.000140817	6.27729e-05	1.91791e-05	3.09083e-05	4.67729e-05	5.5e-05	8.00437e-05	0.000289585	2.96375e-05	8.78166e-05	7.70437e-05	7.10437e-05	4.05458e-05	3.3e-05	0.000136542	0.000244135	0.00036545	0.000170092	0.000147319	5.6048e-05	6.93188e-05	7.38646e-05	3.92751e-05	0.000219725	0.000156908	8.63625e-05	0.000187175	4.65416e-05
549	0.000125249	6.23389e-05	3.46361e-06	2.39106e-05	4.57318e-05	5.43389e-05	6.79459e-05	0.000225857	3.39106e-05	7.06071e-05	6.38212e-05	5.67318e-05	2.19459e-05	3.21601e-05	9.8553e-05	0.000182642	0.000296534	0.000143249	0.000153393	3.09106e-05	6.63389e-05	7.71247e-05	3.33389e-05	0.000174249	0.000128071	5.66424e-05	0.000132553	1.00353e-05
550	0.000111758	4.08952e-05	0	1.97581e-05	3.7e-05	4.08952e-05	5.25162e-05	0.000199758	3.0621e-05	6.3e-05	5.9621e-05	5.01371e-05	1.0621e-05	7.03232e-06	9.15162e-05	0.000153548	0.000284621	0.000118411	0.000177726	2.97904e-05	4.67581e-05	6.02742e-05	1.21371e-05	0.000142758	9.91371e-05	3.80323e-05	0.000122516	0
551	0.000108186	4.25464e-05	0	1.6e-05	3.64536e-05	3.85464e-05	4.59071e-05	0.000188721	2.89071e-05	6.29071e-05	5.09071e-05	4.23607e-05	0	2.45357e-06	8.1175e-05	0.000122175	0.000262093	0.000103546	0.000210104	1.98143e-05	4.31857e-05	6.19179e-05	1.53714e-05	0.000144629	9.21857e-05	3.93714e-05	0.000100443	0
552	0.000126054	5.41618e-05	1.79461e-05	1.7527e-05	5.31079e-05	5.76348e-05	6.9e-05	0.000184946	2.91079e-05	6.89461e-05	6e-05	4.24191e-05	0	3.16888e-05	7.5473e-05	0.000116311	0.000250419	9.2473e-05	0.000240892	0	4.96348e-05	6.90539e-05	1.70539e-05	0.000144054	8.76348e-05	3.96348e-05	0.000106	0
553	0.000144	7.35994e-05	3.81987e-05	1.71987e-05	5.9e-05	6.19968e-05	7.71987e-05	0.000185397	2.81987e-05	7.25994e-05	6e-05	4.6e-05	9e-06	4.05994e-05	7.29968e-05	0.000109397	0.000240394	0.000105798	0.000262202	7.98069e-07	5.08013e-05	7.3e-05	1.87981e-05	0.000151202	8.51987e-05	3.97981e-05	0.000101195	0
554	0.00014029	6.32898e-05	2.22768e-05	2.3658e-05	4.83159e-05	4.26319e-05	5.73159e-05	0.000163355	2.2658e-05	5.90261e-05	5.89869e-05	4.7329e-05	9.31593e-06	2.06319e-05	6.2e-05	7.26319e-05	0.000194684	0.000108	0.000279368	3.06971e-05	5e-05	7.2658e-05	1.39869e-05	0.000156316	8.0013e-05	5.3671e-05	9.02898e-05	0
555	0.000143776	6.75529e-05	1.85176e-05	2.77764e-05	3.66707e-05	3.34119e-05	4.68943e-05	0.000158518	1.84471e-05	5.17412e-05	6.60352e-05	5e-05	2.02588e-05	1.16355e-05	5.94824e-05	9.32819e-05	0.000185917	0.000116518	0.000277447	3.45176e-05	4e-05	6.57764e-05	9e-06	0.000152447	7.47412e-05	4.4e-05	8.92236e-05	0
556	0.000138062	6.382e-05	0	2.91894e-05	1.94939e-05	9.25169e-06	2.282e-05	0.000159463	1.22733e-05	5.00839e-05	7.03261e-05	3.59472e-05	2.36211e-05	0	7.5705e-05	0.000107137	0.000193273	0.000106621	0.000276779	5.12328e-05	3.40839e-05	5.55467e-05	2.7889e-06	0.000146	7.95995e-05	5.36211e-05	0.000104599	3.18945e-06
557	0.000206815	0.000146815	9.35405e-05	3.20322e-05	6.69678e-05	7.18146e-05	8.66936e-05	0.000183726	3.03629e-05	7.66049e-05	8.49678e-05	4.43629e-05	2.16049e-05	7.20566e-05	9.43629e-05	0.000128597	0.000222871	0.000132089	0.000273758	0	5.4121e-05	0.000102847	4.5121e-05	0.000154726	0.000121879	5.87581e-05	0.000140847	5.12097e-06
558	0.00022775	0.000170392	0.000123285	2.33748e-05	7.32142e-05	8.41606e-05	0.000102696	0.000200535	2.93212e-05	9.02677e-05	9.41606e-05	4.37859e-05	2.36252e-05	9.39637e-05	0.000112161	0.000183572	0.000286642	0.000163071	0.000278839	0	6.12677e-05	0.000113696	5.06425e-05	0.000160696	0.000133642	5.74818e-05	0.000147428	1.96425e-05
559	0.000289695	0.000254644	0.000196657	3.3e-05	0.000103847	0.000119797	0.000149758	0.000218936	4.6911e-05	0.000102975	0.000102962	5.39237e-05	1.89873e-05	0.000163682	0.000127924	0.000173051	0.000317835	0.000190911	0.000272936	0	8.49237e-05	0.000146873	8.98474e-05	0.000189911	0.000165873	7.79364e-05	0.000181835	3.69873e-05
560	0.00026265	0.000205507	0.000143818	3.3e-05	5.58054e-05	6.63509e-05	0.000100195	0.000199169	2.23248e-05	8.75455e-05	0.000100468	0.000142156	2.19221e-05	8.38316e-05	0.000113623	0.000183455	0.000336922	0.000203844	0.00030713	0	6.90131e-05	0.000115182	5.78703e-05	0.000218377	0.000142169	9.84545e-05	0.000148714	2.73117e-05
561	0.000272146	0.000191431	0.000131	6.01462e-05	4e-05	3.24269e-05	0.000113427	0.000195858	3.72846e-05	7.71423e-05	8.2e-05	0.000130142	8.71541e-06	8.32885e-05	0.000112146	0.000193	0.000336138	0.000207142	0.000358719	2.01423e-05	5.22846e-05	8.50039e-05	6.72885e-05	0.000130715	0.000106715	0.000104573	0.000140573	7.52885e-05
562	0.000380438	0.000348904	0.000300493	5.90272e-05	0.000126438	0.000139849	0.000219876	0.000213849	7.8849e-05	0.000107233	0.000117205	0.000154178	1.9151e-05	0.000215314	0.000120027	0.000248973	0.000383178	0.000219287	0.000346151	0	7.4e-05	0.000125082	0	0.000130562	0	0	0.000164438	5.32872e-05
563	0.000355732	0.000305127	0.000266662	5.47324e-05	0.00010693	0.000108732	0.00019393	0.000214592	6.67324e-05	0.00010193	0.000128732	9.44059e-05	2.6e-05	0.00016893	0.000120268	0.000288578	0.000380465	0.000225268	0.000385127	0	6.02676e-05	9.60703e-05	0	0.000148395	0	0	0.00015807	4.82676e-05
564	0.000384097	0.000333796	0.000295495	5.93564e-05	0.000120425	0.000128097	0.000214111	0.000223671	7.77127e-05	0.0001	0.000131356	8.03702e-05	2.09862e-05	0.000202823	0.000135041	0.000313	0.000396644	0.000233384	0.000411412	0	7.40415e-05	0.000114069	0	0.000195166	0	0	0.000188412	6.57127e-05
565	0.000380779	0.000344002	0.000289613	4.4056e-05	0.000110445	0.000132278	0.000171501	0.000237112	5.03888e-05	0.000105056	0.000156334	0.000108278	3.82224e-05	0.000168112	0.000142056	0.000332613	0.000429891	0.000239834	0.000451837	0	6.81664e-05	0.000111834	0	0.000436395	0	0	0.000199501	2.66672e-05
566	0.000353364	0.000252916	0.000164395	3.41041e-05	3.39686e-05	4.85933e-05	9.11454e-05	0.00026401	1.77603e-05	8.09686e-05	0.000165041	0.00011276	4.36562e-05	6.6666e-05	0.000173697	0.000413228	0.00050054	0.000280322	0.000681894	7.7e-05	4.76248e-05	7.99372e-05	1.69372e-05	0.000850839	0.000160906	0.00026354	0.00023077	6.04165e-05
567	0.000558446	0.000436013	0.000325061	6.24218e-05	5.54218e-05	9.18797e-05	0.000155326	0.000366217	2.39639e-05	0.000117904	0.000253735	0.000176398	7.24097e-05	0.000150277	0.000265771	0.00062747	0.000773832	0.000438061	0.00115827	0.000108434	7.24458e-05	0.000105976	5.93736e-05	0.00202585	0.000244265	0.000551278	0.000354699	0.000116374
568	0.000793776	0.000620784	0.000475162	9.53702e-05	6.39331e-05	0.000120555	0.000204177	0.000493733	2.91851e-05	0.000156681	0.000382859	0.000228429	0.000122933	0.000209236	0.000362488	0.000909146	0.00114726	0.000635473	0.00173117	0.00018174	9.14293e-05	0.000109866	9.54884e-05	0.00342289	0.000346481	0.000873954	0.000473733	0.000178799
569	0.000910812	0.000706381	0.000539238	0.000111287	6.55696e-05	0.000121426	0.000221332	0.000556668	2.9713e-05	0.000170857	0.000440955	0.000260238	0.000143525	0.000228045	0.000417381	0.00103848	0.00134891	0.000753861	0.00203696	0.000246242	0.00010943	0.000115238	0.000113525	0.00416165	0.000404668	0.00105458	0.000536143	0.000211381
570	0.000916168	0.0007078	0.000540431	0.000133021	6.03263e-05	0.000109632	0.000212021	0.000554431	2.26526e-05	0.000174021	0.000447084	0.000263368	0.000150695	0.000212347	0.000414779	0.000995621	0.00134729	0.000755126	0.00204918	0.000253063	0.000113695	0.000105979	0.000110326	0.00418037	0.000405389	0.00104203	0.000512474	0.000209084
571	0.000766478	0.000587747	0.000439926	0.00011191	5.87308e-05	9.72789e-05	0.000183189	0.00047683	2.58205e-05	0.000153458	0.000369468	0.000201914	0.000122458	0.000177465	0.000329192	0.000793116	0.00113531	0.000632564	0.00166078	0.000199276	0.000100638	9.55481e-05	9.64584e-05	0.00314577	0.000338375	0.000797302	0.000411013	0.000167551
572	0.000576999	0.000444755	0.00032395	8.20241e-05	5.14391e-05	7.57805e-05	0.000146122	0.000380951	1.57805e-05	0.000125683	0.000267731	0.000158048	8.61459e-05	0.000128341	0.000255731	0.000556242	0.000829241	0.00047834	0.00122417	0.00014617	9.31218e-05	8.61218e-05	7.55609e-05	0.00196931	0.00025395	0.000536632	0.000311829	0.000115365
573	0.000475289	0.000368792	0.000263463	5.949e-05	5.91611e-05	8.51611e-05	0.000134154	0.00032298	1.96644e-05	0.000107993	0.000203812	0.000117987	6.39933e-05	0.000124812	0.000205148	0.000449483	0.000642786	0.000365296	0.000961604	9.21678e-05	8.53222e-05	8.76578e-05	7.56578e-05	0.00126364	0.000212477	0.00037796	0.000262651	7.56578e-05
574	0.000397546	0.000287374	0.000182788	4.86484e-05	3.85459e-05	5.39598e-05	9.40221e-05	0.000274828	1.04213e-05	8.71246e-05	0.00015989	9.4e-05	5.25934e-05	7.09123e-05	0.000169945	0.000421	0.000558421	0.00029389	0.000831125	9.78057e-05	5.88352e-05	5.36631e-05	4.0077e-05	0.000817927	0.000161366	0.000282366	0.000232945	5.25311e-05
575	0.000363135	0.000241729	0.000131391	3.79323e-05	7.66145e-06	1.97969e-05	5.28646e-05	0.000263	0	7.17292e-05	0.000146542	8.75937e-05	4.82031e-05	2.2526e-05	0.000162	0.000420542	0.00052876	0.000273594	0.000797036	0.000116172	3.72708e-05	3.10677e-05	6.20313e-06	0.000597036	0.000153542	0.000242271	0.000233474	4.6e-05
576	0.000365286	0.000240286	0.000117344	4.5e-05	1.0573e-06	1.10955e-05	4.7191e-05	0.00027821	0	7.2191e-05	0.000174153	9.12101e-05	6.40191e-05	5.1528e-06	0.000167286	0.000454962	0.000565172	0.000269363	0.000786382	9.49236e-05	3.60191e-05	2.91146e-05	1.91e-08	0.000560057	0.000168076	0.00026221	0.000257286	5.32674e-05
577	0.000410713	0.000279771	0.000169656	5.97421e-05	9.11462e-06	1.91719e-05	6.61146e-05	0.000311685	0	9.39427e-05	0.000205685	0.000116828	7.3914e-05	2.21146e-05	0.000190771	0.000481484	0.000638054	0.000309656	0.000846341	8.77421e-05	4.3e-05	4.30287e-05	4.11462e-06	0.000567799	0.000191885	0.000293627	0.000297627	8.08281e-05
578	0.00048883	0.000361306	0.000255605	6.96258e-05	4.72786e-05	7.50541e-05	0.000127979	0.000354027	1.88773e-05	0.000118102	0.000242252	0.000136701	8.17006e-05	0.000108006	0.000223326	0.000512578	0.000692231	0.000359653	0.000910979	5.52723e-05	8.02786e-05	9.96799e-05	4.69044e-05	0.000642653	0.000255605	0.000366605	0.000346952	0.000115401
579	0.000529438	0.000396519	0.000291919	8.03992e-05	4.8e-05	7.31202e-05	0.00013136	0.000375919	1.63605e-05	0.00012876	0.00024876	0.00015188	7.88798e-05	0.000113	0.00023564	0.000548678	0.00071976	0.000384919	0.00100751	8.97559e-05	7.9e-05	9.83605e-05	4.46008e-05	0.000723636	0.00026124	0.000412837	0.00035876	0.000120519
580	0.000601178	0.000463178	0.000362329	8.98356e-05	6.48219e-05	9.59863e-05	0.000158986	0.000385164	2.24931e-05	0.000136493	0.000269521	0.000160493	9.2685e-05	0.000162986	0.000245836	0.000576699	0.000782192	0.000423356	0.00108889	7.85343e-05	9.58356e-05	0.000111493	7.06712e-05	0.00083326	0.000291342	0.000471548	0.000371493	0.000116986
581	0.000627129	0.000475337	0.000352624	8.49605e-05	4.24553e-05	7.59107e-05	0.000144287	0.000393584	1.66632e-05	0.000131376	0.000281376	0.000157792	8.86237e-05	0.000137911	0.000257376	0.000614089	0.000827594	0.000455337	0.00116384	0.000114713	9.34158e-05	0.000104624	6.72079e-05	0.000950723	0.000294416	0.000547802	0.000371416	0.000121208
582	0.000671747	0.000507247	0.000375747	9.05002e-05	4.79985e-05	7.42483e-05	0.000149498	0.000404999	1.89993e-05	0.000143999	0.000304248	0.0001715	0.000102749	0.000131748	0.000268749	0.000662748	0.000899248	0.000489748	0.0012395	0.000141501	8.69993e-05	9.12486e-05	7.19993e-05	0.00109999	0.00029075	0.000619997	0.000383249	0.0001245
583	0.000741545	0.000582	0.000429201	9.4873e-05	5.8619e-05	9.09101e-05	0.000167783	0.000428672	2.4e-05	0.000164709	0.000338672	0.000182	0.000114	0.000160656	0.000287836	0.000712545	0.00096109	0.000557053	0.00128905	0.000174397	0.000103	0.000108	0.000103	0.00134948	0.000318418	0.000740741	0.000404418	0.000135418
584	0.000828099	0.000692789	0.000527444	9.60141e-05	0.000102718	0.000159768	0.000234739	0.000471373	4.06831e-05	0.000189035	0.000383366	0.000222373	0.000126676	0.000249768	0.000316704	0.000797409	0.00107943	0.000615387	0.00129901	0.000130275	0.000105014	0.000113345	0.000102352	0.00177009	0.000343366	0.000839754	0.000432352	0.000145338
585	0.000862971	0.000715601	0.000547011	0.00010852	0.000114711	0.000178861	0.000255011	0.00049756	4.50403e-05	0.00019552	0.000418451	0.00024915	0.00014215	0.000283571	0.000347451	0.000849341	0.00116227	0.000650011	0.00131304	0.000133029	0.000115711	0.000109491	0.00010119	0.00243619	0.000358081	0.000937421	0.000430821	0.00014941
586	0.000808605	0.00064971	0.000487895	0.000118632	9.71054e-05	0.000168842	0.000238474	0.000508776	3.25527e-05	0.000177816	0.000404855	0.000249632	0.000135592	0.000262658	0.000364592	0.000874408	0.00119847	0.000634816	0.00131567	0.000153079	0.000115592	0.000101737	9.23685e-05	0.00336262	0.000350816	0.000958934	0.000411079	0.000131671
587	0.00068323	0.000525009	0.000385784	0.000107555	9.42232e-05	0.000164557	0.000228002	0.000498555	3.04446e-05	0.000170445	0.000367671	0.00023178	0.000120668	0.00023467	0.000348113	0.000834114	0.00114434	0.000575561	0.00121434	0.000138668	9.61107e-05	0.000101332	6.82232e-05	0.00395165	0.00030867	0.000828345	0.000372893	0.000132111
588	0.000481302	0.000312979	0.000193813	0.000100961	3.79215e-05	7.48429e-05	0.000140323	0.000452245	7.96074e-06	0.000141323	0.00027945	0.000168529	9.17644e-05	0.000100607	0.000299166	0.000707215	0.0010161	0.000471931	0.00102151	0.000172127	8.49607e-05	8.80785e-05	5.09607e-05	0.00390039	0.000255284	0.000650508	0.000333284	0.000135079
589	0.000364508	0.000229993	0.000155724	9.44851e-05	5.74253e-05	9.40299e-05	0.000154	0.00044903	2.14552e-05	0.00014009	0.000209814	0.000138724	6.26344e-05	0.000102664	0.000241784	0.000556202	0.000832321	0.000394754	0.000783926	0.000110149	7.25747e-05	9.90597e-05	4.90896e-05	0.00359461	0.000216239	0.000410986	0.000305664	0.00012597
590	0.000283969	0.000160162	0.00010942	9.73547e-05	4.36781e-05	7.02265e-05	0.000130323	0.000443548	1.7e-05	0.000121226	0.000183452	0.000130452	4.42906e-05	5.6614e-05	0.000208936	0.000463775	0.00072	0.000347678	0.000674936	8.87422e-05	6.46453e-05	8.91937e-05	4.35484e-05	0.00344397	0.000195548	0.000316097	0.000304742	0.000141548
591	0.000315504	0.000184123	0.000146961	0.000110095	1.2838e-05	5.49331e-05	0.000114933	0.000473637	3.25141e-05	0.00012419	0.000207933	7.70283e-05	3.97429e-05	4.57043e-05	0.000226704	0.000509113	0.000790314	0.00036838	0.000750141	6.3838e-05	8.06761e-05	1.5581e-05	0	0.00392543	0.000142447	0.000314694	0.000318095	0.000141838
592	0.000483831	0.00032673	0.000291365	0.000130876	5.96124e-05	0.000122938	0.000192938	0.000534815	5.72247e-05	0.000155938	0.000289242	0.000117652	6.46517e-05	0.000158551	0.000286691	0.000636607	0.000939646	0.000476567	0.000973399	5.28146e-05	0.000104101	5.19382e-05	1.4e-05	0.00476111	0.000209202	0.000498461	0.000372652	0.000146713
593	0.000644804	0.000465229	0.000389655	0.00013086	6.6e-05	0.000147715	0.000223145	0.000568719	6.13574e-05	0.000181574	0.000364864	0.000157932	9.53616e-05	0.000212647	0.000359149	0.00080494	0.00114616	0.00058151	0.00119445	8.33616e-05	0.000124217	6.77149e-05	2.81446e-05	0.00533474	0.000268932	0.000735093	0.000429434	0.00017086
594	0.000849352	0.000634741	0.00052613	0.000141298	0.000102443	0.000198459	0.000281756	0.000613596	6.30152e-05	0.000216641	0.000422252	0.000211604	0.000129626	0.000301069	0.000421954	0.000945398	0.00131734	0.000691191	0.0013564	9.79391e-05	0.000149313	0.00011023	7.98713e-05	0.00538774	0.000341184	0.000948391	0.00047258	0.000174015
595	0.000963602	0.0007421	0.000604598	0.0001477	0.000134599	0.000226798	0.000318098	0.0006324	5.57995e-05	0.0002237	0.0004697	0.0002819	0.000160899	0.000345098	0.000433201	0.0010282	0.001423	0.000751101	0.0014665	0.000126502	0.000161299	0.000177499	0.000149899	0.00509298	0.0004201	0.0010994	0.000499999	0.000178001
596	0.00100063	0.000772628	0.000613447	0.000142366	0.000118721	0.000197081	0.000290261	0.000623814	4.50871e-05	0.000223267	0.000475447	0.000301727	0.000168541	0.000327075	0.00044482	0.00104727	0.0014529	0.000759453	0.00152611	0.000148378	7.81802e-05	8.34475e-05	7.72673e-05	0.00463618	0.000344087	0.00104773	0.000515459	0.000197093
597	0.000994572	0.000778314	0.000620325	0.000147506	0.000117292	0.000190325	0.000281066	0.00061128	3.85166e-05	0.000214764	0.000471214	0.000301517	0.000163483	0.000319347	0.000436528	0.00102754	0.00144281	0.000751775	0.00156896	0.000162439	7.50221e-05	8.0786e-05	6.87749e-05	0.00412825	0.000342775	0.00101153	0.000519258	0.000186731
598	0.000976	0.00078767	0.000624892	0.000148555	0.000130227	0.00019456	0.000283782	0.000585888	4.92248e-05	0.000209778	0.000466443	0.000296	0.000167	0.00033223	0.000420445	0.000975993	0.00136666	0.000734333	0.00156233	0.000140548	6.71124e-05	8.44473e-05	6.93373e-05	0.00364851	0.000343447	0.000956103	0.000526225	0.000188778
599	0.000928036	0.000761638	0.00059244	0.000141801	0.000126819	0.000180825	0.000266825	0.000560012	4.58072e-05	0.000196819	0.000431825	0.000281211	0.000150211	0.000305644	0.000407813	0.000935608	0.00134183	0.000700018	0.0015676	0.000133771	8.55184e-05	8.95304e-05	7.65424e-05	0.00323816	0.000347729	0.000893735	0.00052841	0.000170211
600	0.000891404	0.000742932	0.000575108	0.000146	0.000121404	0.000169404	0.000259932	0.000530295	4.68184e-05	0.000187233	0.000408824	0.000256648	0.000137767	0.000286341	0.000379295	0.000926182	0.00132653	0.000655705	0.00154965	0.000124897	0.000138824	0.000139585	0.000114409	0.0028791	0.000389176	0.000882835	0.000503705	0.000150057
601	0.000866875	0.000724636	0.000562636	0.00013038	0.000133508	0.000174889	0.000257579	0.000508296	5.19865e-05	0.000183916	0.000383141	0.000244832	0.000128071	0.000284791	0.000366606	0.000891845	0.00127951	0.000635057	0.00151593	9.96464e-05	0.000135451	0.000138818	0.000113057	0.0025755	0.000377987	0.000807747	0.000487747	0.000150606
602	0.000791046	0.000647375	0.000495181	0.000119866	9.73889e-05	0.000135255	0.000213315	0.00047912	3.53287e-05	0.000170329	0.000361389	0.00021206	0.000115463	0.000218912	0.000342926	0.000851583	0.00122173	0.000594583	0.00150285	0.000132148	0.000113194	0.000107597	8.11945e-05	0.00230954	0.000347792	0.000741389	0.000446449	0.000132866
603	0.000771159	0.000632699	0.000492699	0.000115425	0.00010308	0.00014431	0.000207735	0.000451965	4.17699e-05	0.00016954	0.000348274	0.00020154	0.000110885	0.00022239	0.000317655	0.000788805	0.00114042	0.000578274	0.00145547	0.000118575	0.000107885	0.000128	9.43098e-05	0.00212133	0.00033508	0.00068939	0.00041339	0.000130885
604	0.000671738	0.000513932	0.000378932	9.59029e-05	5.33206e-05	8.64177e-05	0.000139418	0.000416612	1.5e-05	0.000141515	0.000314127	0.000179	0.000113321	0.000127321	0.000308224	0.000728388	0.00105703	0.000523224	0.00141296	0.000178903	9.61941e-05	0.000104903	7.47088e-05	0.00193208	0.000310321	0.000647244	0.000374641	0.000133835
605	0.00061868	0.00045024	0.000323401	9.8e-05	2.36409e-05	5.32403e-05	9.98012e-05	0.00038124	7.32046e-06	0.000124801	0.00029276	0.000174961	0.000107599	7.92017e-05	0.000275077	0.000722279	0.00100252	0.00049376	0.00135608	0.000196039	8.30801e-05	9.03205e-05	5.86409e-05	0.00178891	0.00027284	0.000563478	0.000339959	0.000120558
606	0.000612204	0.000449204	0.000339461	8.83587e-05	4.52305e-05	7.20381e-05	0.000129166	0.000376295	1.77435e-05	0.000132487	0.000280743	0.000160551	0.000110192	0.000113589	0.000244359	0.000692936	0.000937717	0.000478589	0.00128072	0.000158834	9.29359e-05	0.000105487	8.2487e-05	0.00163505	0.000274551	0.000515102	0.000344615	0.000104551
607	0.000545459	0.000391262	0.00027736	6.99016e-05	2.68031e-05	4.98031e-05	0.000107655	0.000352655	1.59016e-05	0.000121705	0.000273557	0.000151655	0.000102606	7.65079e-05	0.000220606	0.00064136	0.000848902	0.000442459	0.00122897	0.000172852	9.20492e-05	9.28031e-05	7.17539e-05	0.00150623	0.000268655	0.00048136	0.000317606	8.39016e-05
608	0.00052068	0.000374467	0.000264858	6.47867e-05	3.71422e-05	5.70356e-05	0.000113	0.000338249	2.30711e-05	0.000115929	0.000253858	0.000140036	8.97155e-05	8.69644e-05	0.000210107	0.000621898	0.000818649	0.000435644	0.00118132	0.000148893	9.72134e-05	9.52133e-05	6.78578e-05	0.00140647	0.000270249	0.000479893	0.000318213	8.62133e-05
609	0.000478301	0.000331811	0.000229834	5.49537e-05	3.8579e-05	5.26485e-05	0.000107764	0.00034344	2.13243e-05	0.000102371	0.000241931	0.000140324	7.77221e-05	6.30423e-05	0.000228162	0.000572093	0.000761857	0.000416208	0.00114131	0.000164166	0.000102324	0.000101672	5.64632e-05	0.00130354	0.000270533	0.000457861	0.000329347	0.000103208
610	0.000467953	0.000336872	0.000238012	6.00117e-05	5.6965e-05	7.29066e-05	0.000126988	0.000386175	2.99299e-05	0.000122012	0.000227012	0.000161977	6.10934e-05	8.88132e-05	0.000240128	0.000579035	0.000811093	0.000427953	0.00108974	0.000141	0.00011893	0.000122848	6.29183e-05	0.00123179	0.000296907	0.00045286	0.00032614	0.000104128
611	0.000470009	0.000332004	0.000251016	7.2012e-05	5.70055e-05	7.90055e-05	0.000139012	0.000427019	2.90033e-05	0.000131002	0.000232009	0.000155993	6.40066e-05	9.40077e-05	0.000254999	0.000579	0.000824993	0.000442998	0.00104498	0.000134996	0.000139998	0.000139003	8.40044e-05	0.00115298	0.000310002	0.000446981	0.000321007	0.000105004
612	0.000468929	0.000331819	0.000253867	7.79921e-05	7.08508e-05	8.78587e-05	0.000157819	0.000448961	3.3945e-05	0.000136945	0.000244953	0.000152937	8.19529e-05	0.000105757	0.000254	0.000555071	0.000830827	0.000430976	0.000993141	0.000133126	0.000131992	0.000128	8.89607e-05	0.00110208	0.000298024	0.000406149	0.000320008	9.40707e-05
613	0.000460346	0.000315534	0.000244676	7.49843e-05	6.82828e-05	9.52828e-05	0.000153408	0.000439299	3.11414e-05	0.000144141	0.000252984	0.000145063	9.09529e-05	0.000109471	0.000244267	0.000573906	0.000848126	0.000422063	0.000956749	0.000127466	0.000124251	0.000113408	6.84242e-05	0.00106416	0.000283471	0.000382189	0.000315236	8.22514e-05
614	0.000499411	0.000338501	0.000257524	7.79547e-05	6.38414e-05	9.57054e-05	0.000152819	0.000416249	2.1e-05	0.000138091	0.000269705	0.000139113	9.6e-05	0.000122388	0.000231068	0.000580909	0.000843524	0.000436705	0.00100246	0.000132227	0.000125864	0.000125705	6.97507e-05	0.00122505	0.000284705	0.000403569	0.000331728	7.01586e-05
615	0.000535462	0.000362433	0.000268575	7.30567e-05	6.58867e-05	9.27733e-05	0.000145972	0.000419028	2.08017e-05	0.00014383	0.000275028	0.000167943	9.62267e-05	0.000116632	0.000231802	0.000648377	0.000934923	0.000464462	0.00112287	0.000138482	8.99433e-05	9.58583e-05	3.77733e-05	0.00152551	0.000261887	0.000437235	0.000357802	7.88583e-05
616	0.000559067	0.000391967	0.000283133	9.78003e-05	6.02329e-05	8.62995e-05	0.000139299	0.000397433	2.10333e-05	0.000146166	0.000278	0.000139433	9.38336e-05	0.000111399	0.000243967	0.000695433	0.000933299	0.000469967	0.00118017	0.000142534	8.81664e-05	0.000104133	4.02329e-05	0.00167747	0.0002602	0.000466933	0.000357299	8.02662e-05
617	0.000540622	0.000360622	0.000247622	0.000104037	4.20366e-05	5.32927e-05	0.000107293	0.000388256	1.79268e-05	0.00013211	0.00026511	0.000127329	8.72561e-05	7.02927e-05	0.000236366	0.000714927	0.000905439	0.000455073	0.00115451	0.000157744	6.81098e-05	8.70366e-05	2.80366e-05	0.00165995	0.000238329	0.000458256	0.000330366	8.70732e-05
618	0.000512468	0.000365844	0.000250844	9.21169e-05	7.16103e-05	7.46882e-05	0.000132727	0.000362624	4.17662e-05	0.000142	0.000230546	0.000106585	6.32728e-05	0.000114415	0.000220195	0.000629364	0.000791027	0.000413507	0.00103622	0.000104818	6.38441e-05	0.000104454	4.75713e-05	0.00138095	0.000223844	0.000390741	0.000309078	7.81169e-05
619	0.000418163	0.000269323	0.000176083	6.34411e-05	4.34411e-05	3.55613e-05	9.44411e-05	0.000314521	2.21604e-05	0.000111441	0.000180441	9.50401e-05	4.60802e-05	5.56816e-05	0.00019616	0.000515804	0.000635644	0.00035916	0.000891002	0.000122719	4.82005e-05	0.000102	1.44812e-05	0.00108529	0.000191361	0.000310521	0.00027512	6.28797e-05
620	0.000359295	0.000205173	0.000129416	5.81214e-05	2.96474e-05	2.37688e-05	7.47688e-05	0.000291526	2.02428e-05	9.62428e-05	0.000152202	9.9526e-05	2.80405e-05	2.43352e-05	0.000164324	0.000457012	0.000585335	0.000332405	0.000822486	0.00013515	4.61214e-05	9.04451e-05	1.32023e-05	0.000895347	0.000162566	0.000265607	0.000242688	3.55665e-05
621	0.000387628	0.000259883	0.000203569	4.97256e-05	8.84319e-05	9.71575e-05	0.000146118	0.000279961	4.24512e-05	0.000103686	0.000161412	0.000116765	3.27256e-05	0.00013206	0.000178765	0.000350784	0.000512177	0.000323804	0.000717999	4.01562e-05	8.10199e-05	0.000144353	5.09023e-05	0.000777882	0.000195098	0.00023651	0.000273255	3.94904e-05
622	0.000294663	0.000153774	0.00010381	4.61474e-05	6.71842e-05	7.23684e-05	0.000120405	0.000255405	2.1221e-05	9.13316e-05	0.000156074	0.000117926	2.72579e-05	8.95526e-05	0.000181889	0.000339221	0.000505332	0.000281479	0.000654626	5.80737e-05	8.7779e-05	0.000126221	4.55948e-05	0.000682363	0.000187705	0.000218147	0.000258963	3.70737e-05
623	0.00033053	0.000222128	0.000170228	5.48323e-05	8.63355e-05	0.000103436	0.000141503	0.000246201	3.13355e-05	8.92684e-05	0.000126966	0.000106268	0	0.000129537	0.000194	0.000296604	0.000478939	0.000266134	0.000585738	1.27652e-05	9.41006e-05	0.000135101	5.62348e-05	0.000637134	0.000182034	0.000190201	0.000256335	4.29665e-05
624	0.000383116	0.000309942	0.000261145	6.78261e-05	0.000137261	0.00016129	0.000199261	0.000248145	5.2058e-05	0.000108116	0.000146884	0.000110913	8.88407e-06	0.000221435	0.000200203	0.000292971	0.000530304	0.00025358	0.000526377	0	0.000118797	0.000192971	0.000109739	0.000592638	0.000228623	0.000168942	0.000268348	3.14347e-05
625	0.000357389	0.000282249	0.000235249	6.29061e-05	9.32348e-05	0.000111282	0.000136446	0.000224117	3.79765e-05	9.18591e-05	0.000115164	0.000105789	4.92955e-06	0.000127493	0.000183023	0.000341164	0.000553765	0.00022593	0.00053807	0	8.88826e-05	0.00014993	8.18121e-05	0.00056107	0.000203812	0.000157859	0.000235047	3.16438e-06
626	0.000313327	0.000233327	0.000169425	5.60327e-05	6.40327e-05	6.82287e-05	9.52451e-05	0.000224853	2.6049e-05	8.1902e-05	0.000158314	9.69673e-05	5.72811e-05	3.63104e-05	0.000170114	0.000351935	0.000494278	0.000216869	0.000550837	5.68956e-06	6.01961e-05	0.000120098	4.61307e-05	0.000549016	0.000184033	0.000156033	0.000210016	0
627	0.000273338	0.000174448	0.000102558	4.60591e-05	5.7245e-05	6.02872e-05	9.62703e-05	0.000214144	2.70845e-05	8.11267e-05	0.000153093	9.50507e-05	5.01098e-05	2.74308e-05	0.000154042	0.000352034	0.000460397	0.000211042	0.000543983	3.65945e-05	5.30253e-05	9.72112e-05	1.12619e-05	0.000530017	0.000178093	0.000145949	0.000201169	0
628	0.00025401	0.000135012	4.90088e-05	4.39963e-05	3.4011e-05	3.2011e-05	5.90169e-05	0.000208006	1.70051e-05	6.50103e-05	0.000129001	8.90059e-05	2.50015e-05	0	0.000152007	0.00030499	0.000451008	0.000205007	0.00052999	6.49853e-05	4.40037e-05	8.80081e-05	0	0.000533002	0.000150004	0.000141001	0.000201	2.10022e-05
629	0.000292033	0.000183066	0.000105044	4.09559e-05	7.00772e-05	7.01213e-05	0.000105099	0.000228	2.70441e-05	8.50331e-05	0.000128912	0.00011	1.20221e-05	6.61875e-05	0.000167868	0.000291868	0.000471967	0.000221	0.000504912	1.78236e-05	5.30551e-05	0.000123055	2.81103e-05	0.000522978	0.000165143	0.000131956	0.000200934	2.5011e-05
630	0.000298367	0.000190005	0.000131005	4.29322e-05	8.14349e-05	9.02314e-05	0.000123186	0.000225819	3.56835e-05	9.46383e-05	0.000136797	0.000102887	1.90226e-05	9.27793e-05	0.000149819	0.000263045	0.000493797	0.000213706	0.000480068	0	7.16835e-05	0.000140435	5.97061e-05	0.000501774	0.000189706	0.000145023	0.000177503	7.88697e-06
631	0.000257719	0.000130684	7.97541e-05	4.48243e-05	4.36838e-05	4.56838e-05	7.26136e-05	0.000215965	1.69297e-05	7.92108e-05	0.000119105	0.000114895	4.29649e-05	2.06136e-05	0.000126754	0.000299035	0.000510754	0.000205614	0.000487859	2.92108e-05	5.2e-05	0.000110824	4.59297e-05	0.000481141	0.00016993	0.000153246	0.000148	0
632	0.000217854	8.4e-05	3.56098e-05	3.67561e-05	1.2e-05	9.1951e-06	2.98537e-05	0.000202902	1.24388e-06	5.77073e-05	0.000129195	9.3561e-05	4.58537e-05	0	9.63414e-05	0.000262756	0.000463439	0.000184805	0.000483854	5.80976e-05	3.3e-05	7.68049e-05	1.73171e-05	0.000466341	0.000144756	0.000145756	0.000122537	0
633	0.000217103	9.58473e-05	4.11428e-05	4.94877e-05	1.72315e-05	1.49113e-05	2.89113e-05	0.000195	1.16798e-05	4.88079e-05	0.000135616	7.66798e-05	4.42956e-05	0	0.000108488	0.000220911	0.000440847	0.000176847	0.000468232	4.47685e-05	2.5e-05	7.18719e-05	0	0.000474744	0.000122296	0.000134128	0.000133488	0
634	0.00021692	0.000107599	2.73578e-05	4.27592e-05	4.75916e-06	7.51833e-06	2.12408e-05	0.000197161	2.91972e-06	5.07592e-05	0.000129482	7.51169e-05	3.19197e-05	0	0.000109321	0.000190314	0.000378277	0.000171475	0.000451956	3.5438e-05	3.49197e-05	7.58761e-05	0	0.000474716	0.000109796	0.000117555	0.000137723	0
635	0.000212195	0.000107267	3.41441e-05	4.22924e-05	1.6072e-05	1.6267e-05	4.13644e-05	0.000201	2.29238e-06	5.6072e-05	0.000133682	6.66102e-05	2.83178e-05	0	0.000117292	0.000169975	0.000367415	0.000144682	0.000414415	1.81229e-05	4.4072e-05	6.93898e-05	0	0.000452343	0.00010617	8.68051e-05	0.000136097	0
636	0.000226768	0.000115884	5.92322e-05	5.07678e-05	2.74644e-05	2.95805e-05	5.91161e-05	0.000201768	0	8.11161e-05	0.000126581	8.19289e-05	2.39289e-05	0	0.000115723	0.000173974	0.000329375	0.000147509	0.000395232	1.53034e-05	4.07678e-05	6.48839e-05	0	0.000435955	0.000104884	6.55356e-05	0.000133652	0
637	0.000237418	0.000116516	5.82443e-05	5.2e-05	3.67282e-05	3.65649e-05	5.66137e-05	0.000199049	0	7.88641e-05	0.000124456	0.000100185	3.3e-05	0	0.000104408	0.000236902	0.000353544	0.000153272	0.00039238	1.32336e-05	3.37282e-05	4.94397e-05	0	0.000427641	9.27985e-05	4.84779e-05	0.000131136	0
638	0.000241017	0.0001138	6.53681e-05	4.74109e-05	5.78218e-05	2.49786e-05	5.21354e-05	0.000198784	1.00974e-05	9.34703e-05	0.000114097	0.00010247	2.48432e-05	0	0.000103038	0.000232195	0.000381686	0.000174097	0.00035853	0	3.61568e-05	2.04109e-05	0	0.000417627	6.24109e-05	1.74585e-06	0.000125665	0
639	0.000289458	0.000157921	0.00010367	6.18212e-05	7.95304e-05	3.94577e-05	7.17426e-05	0.000218391	1.42849e-05	0.00010757	0.000114106	0.000103033	2.86424e-05	2.00275e-05	0.000133033	0.000269218	0.000391251	0.000179927	0.000347967	0	4.09273e-05	3.06031e-05	0	0.000407961	5.46758e-05	0	0.000147749	0
640	0.000259971	0.000129788	7.85961e-05	4.83941e-05	5.94039e-05	1.20098e-05	4.74137e-05	0.000198222	1.25961e-05	8.10196e-05	0.000107	8e-05	1.69804e-05	0	0.000126	0.000300222	0.000430818	0.000173202	0.000342384	0	5.48078e-05	2.1202e-05	0	0.000389971	5.2798e-05	0	0.000149202	0
641	0.000246305	0.000132251	8.42116e-05	3.64925e-05	5.37191e-05	4.53989e-05	8.27191e-05	0.000200414	9.13296e-06	8.73202e-05	0.000100507	8.05075e-05	8.86704e-06	2.87584e-05	0.000107547	0.000267493	0.000444039	0.000173586	0.00037332	0	6.12659e-05	7.75319e-05	5.86148e-07	0.000376586	9.83989e-05	4.32266e-05	0.000144039	0
642	0.000213225	9.02431e-05	2.94954e-05	2.79723e-05	3.02431e-05	2.04954e-05	3.44861e-05	0.000163982	9.00924e-06	6.42338e-05	8.09908e-05	6.42615e-05	3.75693e-06	0	7.57292e-05	0.000257729	0.000435748	0.000160252	0.000386289	1.25323e-05	6.24861e-05	7.30092e-05	0	0.000344505	9.34677e-05	4.54584e-05	0.000122252	0
643	0.000202047	8.20939e-05	2.84198e-05	1.2837e-05	2.94889e-05	3.19309e-05	4.27679e-05	0.000158674	1.3884e-05	5.72321e-05	7.2163e-05	7.13259e-05	4.72099e-06	0	7.36519e-05	0.000207884	0.00040142	0.000154721	0.000375395	1.36271e-05	4.93729e-05	7.93259e-05	0	0.000349163	8.43729e-05	1.8279e-05	0.000114373	0
644	0.000181536	5.2536e-05	0	1.49216e-05	7.45766e-06	7.45766e-06	1.17649e-05	0.000151771	8.30721e-06	6.36928e-05	6.63072e-05	5.60784e-05	1.93072e-05	0	7.7e-05	0.000152542	0.000345314	0.00014985	0.000379699	4.50847e-05	2.6464e-05	7.16144e-05	0	0.000343	8.2536e-05	3.33072e-05	0.000105614	0
645	0.000158991	2.96636e-05	0	1.33364e-05	0	0	1.31792e-06	0.000148009	3.1792e-07	5.7e-05	6.36821e-05	6.53364e-05	1.40277e-05	0	0.000104037	0.000180009	0.000316309	0.000127645	0.000347327	4.23549e-05	1.64509e-06	4.23272e-05	0	0.000348037	6.36821e-05	3.56821e-05	0.000110355	0
646	0.000134094	0	0	1.59643e-05	0	0	0	0.000143231	0	5.55974e-05	7.62662e-05	5.15325e-05	2.65682e-05	0	0.000105633	0.000166136	0.000299799	0.000110295	0.000341	6.72727e-05	3.66883e-07	3.18636e-05	0	0.000362136	7.99643e-05	8.24675e-05	0.000110432	0
647	0.000150168	0	0	1.04056e-05	0	0	0	0.000146601	0	5.66014e-05	8.53845e-05	5.67902e-05	3.39789e-05	0	0.00010179	0.00017642	0.000301042	0.000107196	0.000338434	5.36506e-05	0	4.6993e-05	0	0.000376	6.72028e-05	5.40211e-05	0.000112783	0
648	0.000139863	0	0	0	0	0	0	0.000137137	0	3.99802e-05	8.15884e-05	6.28628e-05	3.70198e-05	0	9.02546e-05	0.00018298	0.000256549	0.000101274	0.000333157	4.25488e-05	0	3.7157e-05	0	0.000377569	4.11372e-05	3.52744e-05	0.000110412	0
649	0.000137535	0	0	0	0	0	0	0.000139723	0	3.4e-05	8.36039e-05	5.18118e-05	4.35346e-05	0	8.95843e-05	0.000137535	0.000228931	0.000107258	0.000350861	5.15843e-05	0	3.88614e-05	0	0.000340673	3.36732e-05	2.86039e-05	0.000108327	0
650	0.000205505	0.000103026	0	0	4.00117e-05	2.95136e-05	5.10143e-05	0.000173005	6.50324e-06	6.45032e-05	8.94968e-05	5.30039e-05	2.69974e-05	0	9.24994e-05	0.000122997	0.000219499	0.000147997	0.00033049	0	5.04537e-07	8.85071e-05	0	0.000324995	5.7511e-05	4.00389e-06	0.000118005	0
651	0.000193909	0.000106983	3.25946e-05	0	4.2223e-05	2.8e-05	5.14628e-05	0.000183834	9.46284e-06	6.55372e-05	8.06115e-05	5.39257e-05	8.07433e-06	0	8.26858e-05	0.000142405	0.000262389	0.000139554	0.000315703	0	2.19831e-05	8.76858e-05	7.4328e-08	0.000282389	7.43716e-05	5.92567e-06	0.000130372	0
652	0.000284142	0.000233166	0.000180639	8.72446e-06	0.000133843	0.000133591	0.000151292	0.000211874	4.66223e-05	9.67245e-05	9.97482e-05	7.53467e-05	1.80237e-05	0.000145387	0.000112	0.000128779	0.000268551	0.000127221	0.000252425	0	5.94726e-05	0.000144245	4.03467e-05	0.000258473	0.000121496	0	0.000167748	0
653	0.000262614	0.000206365	0.000179524	0	0.000146137	0.000157137	0.000170592	0.000203614	6.26824e-05	7.80902e-05	8.95451e-05	8.62961e-05	8.31762e-06	0.000175502	9.82275e-05	8.34078e-05	0.000217773	0.000145524	0.000248386	0	8.26824e-05	0.000144069	4.69098e-05	0.000275545	0.000138524	0	0.000163227	0
654	0.000180384	8.5884e-05	4.69609e-05	4.2693e-06	6.14226e-05	5.6461e-05	6.14611e-05	0.000169423	2.18844e-05	3.60768e-05	7.81153e-05	7.21537e-05	5.69228e-06	3.96532e-05	8.98847e-05	5.78844e-05	0.000207231	0.000130654	0.000279231	0	5.26923e-05	9.08075e-05	0	0.000242192	0.000104846	0	0.000153077	0
655	0.000228015	0.00016493	0.000117895	1.761e-05	8.77099e-05	0.00010293	0.000113015	0.00018127	3.983e-05	7.39649e-05	6.57449e-05	9.1525e-05	0	0.00011098	0.00012778	2.483e-05	0.000197015	0.00013083	0.00024495	0	6.57449e-05	0.00014683	2.28799e-05	0.00025561	0.000129305	0	0.000186965	0
656	0.000176525	9.57868e-05	1.41791e-05	2.36887e-05	2.50981e-05	2.41471e-05	4.38358e-05	0.000157787	2.83581e-06	6.37868e-05	6.26226e-05	8.5951e-05	0	1.78358e-05	0.00011764	6.26887e-05	0.000241902	0.000144147	0.000271311	0	3.40981e-05	0.00010636	8.35813e-07	0.000252951	8.41961e-05	0	0.00015636	0
657	0.000185368	0.000106276	2.15288e-05	2.28048e-05	5.06896e-05	4.84712e-05	6.24712e-05	0.000166161	9.3448e-06	7.7816e-05	6.66552e-05	7.96552e-05	0	4.33792e-05	0.000120345	0.000113356	0.000220402	0.000149184	0.00027031	0	4.41264e-05	0.000121598	1.9908e-05	0.000268069	7.88736e-05	0	0.000172161	0
658	0.000122142	1.66922e-05	0	5.04072e-06	1.0193e-05	0	0	0.000146775	0	4.88567e-05	5.93876e-05	5.91629e-05	0	0	0.000131775	0.000163398	0.000222092	0.000133735	0.00029749	0	3.24283e-05	7.34585e-05	0	0.000304173	6.33363e-05	9.3982e-06	0.000143897	0
659	0.000107873	0	0	0	1.8382e-05	0	2.50939e-06	0.000153727	0	3.22547e-05	5.82735e-05	5.02547e-05	0	0	9.33633e-05	0.000151273	0.000210618	0.000139127	0.000305127	0	2.98727e-05	6.16367e-05	1.02359e-05	0.000296981	6.08727e-05	4.87265e-06	0.000139217	0
660	9.17518e-05	0	0	0	2.46846e-06	0	0	0.000126557	0	2.32389e-05	5.32389e-05	3.97611e-05	0	0	7.52389e-05	0.000130319	0.000204815	0.000119831	0.000291522	2.56112e-05	2.11944e-05	6.26722e-05	0	0.000290035	6.0274e-05	1.26019e-05	0.000115717	0
661	8.82472e-05	0	0	4.06179e-06	0	0	0	0.000111062	0	1.38146e-05	5.11545e-05	5.27528e-05	0	0	7.09691e-05	7.28764e-05	0.000161	9.71236e-05	0.000255154	3.4691e-05	2.40927e-05	5.71545e-05	0	0.000290815	7.89691e-05	1.4e-05	9.89073e-05	0
662	7.6905e-05	0	0	0	0	0	0	0.00010581	0	1.7924e-05	4.31519e-05	6.17341e-05	0	0	8.0905e-05	6.8038e-05	0.000137456	0.000108734	0.00026919	6.43609e-05	4.07597e-06	4.4943e-05	0	0.000288981	7.0095e-05	2.31519e-05	0.000105	0
663	7.11574e-05	0	0	0	0	0	0	0.00010407	0	2.45085e-05	6.17893e-05	4.33511e-05	1.40434e-07	0	5.84213e-05	6.59128e-05	0.000175281	9.42276e-05	0.000286702	8.81937e-05	1.87191e-05	5.45254e-05	0	0.000271525	8.0017e-05	1.95787e-05	0.00010114	0
664	9.27547e-05	0	0	0	7.89618e-06	0	0	0.000109613	0	4.33491e-05	7.32453e-05	4.08962e-05	1.03679e-05	0	7.02641e-05	9.00097e-05	0.000147802	0.000102387	0.000276962	7.9085e-05	1.52641e-05	6.43679e-05	0	0.000252651	7.47735e-05	1.10382e-06	0.000112774	0
665	9.78218e-05	0	0	5.94184e-06	8.64541e-06	0	0	0.00011794	0	6.44109e-05	7.51764e-05	2.51764e-05	3.05291e-05	0	5.55891e-05	0.000137353	0.000179469	9.44709e-05	0.000289884	9.70037e-05	1.41163e-05	7.26454e-05	0	0.000228942	6.02927e-05	4.94184e-06	8.62946e-05	0
666	0.000104612	0	0	0	1.52314e-05	0	0	0.00011238	2.3058e-06	5.59174e-05	7.2843e-05	2.87686e-05	4.63802e-05	0	6.39338e-05	0.00013838	0.000143083	9.62314e-05	0.000278306	7.73058e-05	1.51488e-05	6.8843e-05	0	0.000191463	5.9843e-05	0	8.26198e-05	0
667	0.000109575	0	0	0	2.47375e-05	0	0	0.000118575	5.45e-06	5.415e-05	7.9725e-05	3.0175e-05	4.3875e-05	0	8.05625e-05	0.000108725	0.000168512	9.97e-05	0.000279988	6.06625e-05	1.90125e-05	8.15875e-05	0	0.00020345	6.07125e-05	3e-06	9.68625e-05	0
668	0.000160345	4.91387e-05	0	8.75878e-06	6.55521e-05	3.07594e-05	5.47594e-05	0.000135345	3.07933e-05	6.97242e-05	7.70691e-05	4.40345e-05	2.06206e-05	0	6.78964e-05	7.7034e-05	0.000224414	0.00011531	0.000261862	0	4.74485e-05	0.000121242	2.13817e-06	0.000223518	9.31382e-05	0	0.000121862	0
669	0.000194983	9.51931e-05	3.49826e-05	2.2e-05	7.93687e-05	6.07722e-05	8.19826e-05	0.000141614	4.13687e-05	6.48069e-05	8.30174e-05	3.78069e-05	1.45965e-05	4.03687e-05	5.91931e-05	4.62278e-05	0.000269911	0.000124983	0.000249597	0	5.11931e-05	0.00013321	0	0.000255438	9.62104e-05	0	0.000129807	0
670	0.000222272	0.000124589	7.69073e-05	3.07815e-05	9.5e-05	9.51722e-05	0.000109636	0.000164781	5.54636e-05	8.3245e-05	7.3755e-05	4.10728e-05	6.31789e-06	7.95629e-05	5.69735e-05	2.79537e-05	0.000257291	0.000138781	0.00024	0	6.50994e-05	0.000164027	0	0.000284464	0.000119563	0	0.000157973	0
671	0.000176164	6.7017e-05	0	3.47051e-05	3.40331e-05	3.33119e-05	5.12136e-05	0.000150803	3.02788e-05	5.21314e-05	6.78034e-05	2.44754e-05	5.47542e-06	0	4.69017e-05	9.01696e-06	0.000243754	0.000132328	0.000283246	0	3.75085e-05	0.000110935	0	0.000281049	9.35085e-05	0	0.000151082	0
672	0.000123799	0	0	2.53485e-05	0	0	0	0.000135542	3.67018e-06	2.98901e-05	5.82842e-05	1.84772e-05	7.06433e-06	0	6.50643e-05	6.25228e-05	0.000260193	0.000128386	0.000306174	4.52468e-05	1.36059e-05	5.65602e-05	0	0.000266	6.89088e-05	0	0.000132239	0
673	0.000141285	2.04751e-05	0	4.13017e-05	0	0	0	0.000143095	0	4.24442e-05	5.40475e-05	1.42542e-05	0	0	5.4095e-05	0.000119271	0.00032581	0.000112888	0.00029281	2.38741e-05	3.23017e-05	7.06817e-05	0	0.000247651	7.34442e-05	0	0.000111285	0
674	0.000137454	0	0	4.95682e-05	2.67496e-05	2.74959e-06	2.61814e-05	0.000126875	1.20112e-05	3.87384e-05	5.01364e-05	7.13644e-06	0	0	4.42729e-05	0.000182761	0.000469613	0.000143738	0.000283262	0	2.48748e-05	7.43178e-05	0	0.000235978	8.38748e-05	0	8.91477e-05	0
675	0.000211602	4.7e-05	0	4.94361e-05	7.26541e-05	4.8e-05	7.05639e-05	0.000123782	3.15639e-05	5.49098e-05	4.6782e-05	3.53459e-05	0	1.6782e-05	6.57443e-05	0.000239526	0.000452075	0.000122835	0.000251564	0	5.11654e-05	0.000102	3.80376e-05	0.000234474	0.000149782	0	0.000117692	0
676	0.000181309	5.40644e-06	0	3.14512e-05	5.78048e-05	3.09552e-05	5.4752e-05	0.000110354	1.66992e-05	5.16016e-05	5.03984e-05	5.03984e-05	0	0	7.3248e-05	0.000238158	0.000353874	0.000110406	0.000259805	0	6.14512e-05	0.000105354	4.83456e-05	0.000242248	0.000155496	4.95977e-07	0.000118398	0
677	0.000154532	0	0	2.05298e-07	4.3287e-05	2.65519e-05	4.0287e-05	0.000132938	1.07152e-05	7.5755e-05	5.30817e-05	4.34084e-05	0	0	9.26932e-05	0.000169124	0.000243923	6.96556e-05	0.000234349	0	6.24084e-05	0.000117898	3.49801e-05	0.000249673	0.000155245	0	0.000141428	0
678	0.000115377	0	0	0	1.02172e-05	0	0	0.000126989	0	6.50915e-05	7.39085e-05	5.80572e-05	3.39085e-05	0	8.816e-05	0.000117069	0.000214714	3.9e-05	0.00022292	0	4.71715e-05	0.000124114	1.01029e-05	0.000259091	0.000132149	0	0.000126126	0
679	4.47607e-05	0	0	0	0	0	0	0.000111778	0	4.52991e-05	7.95982e-05	2.11626e-05	1.11794e-05	0	6.94785e-05	0.000115	0.000148632	1.61626e-05	0.000205163	8.16258e-06	2.33589e-05	0.000103821	0	0.000256778	6.07178e-05	0	9.35215e-05	0
680	7.51729e-05	0	0	0	0	0	0	0.000127881	0	4.9954e-05	8.77351e-05	3.72163e-06	2.34108e-05	0	8.5073e-05	0.000135795	0.000191351	2.50595e-05	0.000176854	0	4.62189e-05	0.000118497	0	0.000245676	8.20135e-05	0	0.000109616	0
681	7.2319e-05	0	0	0	1.48754e-05	0	0	0.000103144	0	4.2e-05	7.50816e-05	5.0319e-05	0	0	3.79065e-05	7.51439e-05	9.40816e-05	6.59377e-05	0.000201794	9.50592e-06	4.45875e-05	9.73502e-05	0	0.000208257	7.01439e-05	0	7.08249e-05	0
682	7.06606e-05	0	0	0	0	0	0	0.000100971	0	4.90289e-05	3.59026e-05	6.05632e-05	0	0	3.57184e-05	7.54186e-05	8.01949e-05	5.11263e-05	0.000196029	3.18051e-05	4.66788e-05	6.21156e-05	0	0.000175029	4.85236e-05	0	7.31263e-05	0
683	7.21992e-05	0	0	0	0	0	0	9.03469e-05	0	2.28413e-05	1.12841e-05	7.27897e-05	0	0	1.43358e-05	0.000107705	7.15166e-05	4.61992e-05	0.000171432	2.88229e-05	1.21992e-05	3.46937e-05	0	0.000152063	9.97784e-06	0	6.48302e-05	0
684	6.81877e-05	0	0	7.30697e-06	0	0	0	9.23861e-05	0	1.49008e-05	3.07426e-05	6.19799e-05	3.71314e-06	0	1.61488e-05	0.000125357	0.000124257	2.87426e-05	0.000170921	5.26836e-05	0	6.80161e-06	0	0.000131129	0	0	4.08713e-05	0
685	2.06026e-05	0	0	5.42669e-06	0	0	0	0.000104117	0	3.54398e-06	3.90586e-05	2.75147e-05	2.28241e-05	0	3.42801e-05	0.000222589	0.000178221	2.51173e-05	0.000176589	0.000115531	0	0	0	0.000140427	0	0	3.35733e-05	0
686	3.04253e-05	0	0	0	0	0	0	0.000100215	0	1.67854e-05	6.68097e-05	2.41903e-05	4.6922e-06	0	4.4903e-05	0.000172498	0.000213045	3.96641e-05	0.000149737	7.39068e-05	0	3.47127e-05	0	0.000136927	7.06899e-06	0	3.57369e-05	0
687	6.33232e-05	0	0	0	0	0	0	0.000104939	0	3.42929e-05	4.89394e-05	2.83838e-05	2.67676e-06	0	5.30606e-05	0.00013397	0.000215505	7.83535e-05	0.00015397	5.07071e-05	2.60909e-05	5.00909e-05	0	0.000137354	4.07071e-05	0	3.03535e-05	0
688	1.77597e-05	0	0	0	0	0	0	8.92015e-05	0	6.24031e-06	3.71163e-05	1.03178e-05	0	0	4.47597e-05	6.96899e-05	0.000206046	5.32403e-05	0.000141279	7.59612e-05	2.31628e-05	4.82015e-05	0	0.000113605	2.04031e-05	0	4.1876e-05	0
689	2.97805e-05	0	0	0	0	0	0	6.52487e-05	0	4.09263e-06	4.65609e-05	6.53173e-06	2.93654e-06	0	7.60635e-05	4.22195e-05	0.000182058	4.53756e-05	0.000139844	5.36878e-05	3.78439e-05	6.11269e-05	0	0.000116624	2.68439e-05	0	6.88147e-05	0
690	5.03309e-05	0	0	0	0	0	0	6.69889e-05	0	1.02714e-05	5.65056e-05	0	7.7881e-06	0	6.1e-05	3.57992e-05	0.00016106	3.87659e-05	0.000108929	3.8104e-05	2.7e-05	8.59889e-05	0	9.46468e-05	4.92119e-05	0	6.7e-05	0
691	6.90658e-05	0	0	0	0	0	0	7.81968e-05	9.27874e-06	5.64755e-05	4.43443e-05	0	0	0	6.91968e-05	4.83604e-06	8.02459e-05	4.30984e-05	9.66721e-05	1.59342e-05	3.01804e-05	9.16067e-05	0	0.000100574	4.24755e-05	0	7.62787e-05	0
692	0.000211373	0.000119896	2.87911e-05	0	0.000125165	0.000132582	0.000113791	0.000122	6.70601e-05	0.000111851	6.18513e-05	1.68956e-05	0	0.000117582	6.79557e-05	1.15063e-05	0.000159076	7.43133e-05	2.34177e-05	0	7.26867e-05	0.000197104	2.98956e-05	5.40601e-05	0.000107835	0	7.86424e-05	0
693	0.000222895	0.000110507	3.08948e-05	4.05923e-06	0.000121911	0.000130194	0.000111641	0.000123941	5.89704e-05	9.8e-05	4.94178e-05	9.38815e-06	0	0.000104447	4.24474e-05	7.40296e-05	0.000181938	4.02237e-05	2.57171e-05	0	5.31645e-05	0.000174701	1.90592e-05	4.68355e-05	0.000100865	0	7.59408e-05	0
694	0.000221838	0.000142245	6.52291e-05	0	0.000149968	0.000148383	0.000141107	0.000131569	6.32608e-05	9.08458e-05	5.34388e-05	1.8415e-05	0	0.000147083	2.92687e-05	9.01542e-05	0.000177423	5.36996e-05	2.24308e-05	0	8.25692e-05	0.000197122	3.95533e-05	3.44071e-05	0.000134261	0	8.06837e-05	0
695	0.000233768	0.000134318	9.07097e-05	0	0	0	0	0.000108246	0	5.89709e-05	2.36232e-05	8.59411e-06	0	0	4.35073e-05	8.77969e-05	0.000117101	7.23623e-05	2.41741e-05	0	4.69709e-05	0.000135536	0	4.73623e-05	9.60723e-05	0	7.08841e-05	0
696	0.000185286	2.4102e-05	0	0	0	0	0	7.32974e-05	0	2.12323e-05	1.81785e-05	4.05103e-07	0	0	4.05949e-05	2.68754e-05	8.11841e-05	6.34108e-05	4.13031e-05	0	2.74051e-05	8.22266e-05	0	8.5881e-05	4.96431e-05	0	6.50595e-05	0
697	0.00017696	3.09262e-05	0	0	0	0	0	7.85198e-05	0	2.29603e-05	2.20451e-05	2.26949e-05	0	0	6.48249e-05	9.42654e-05	8.487e-05	8.96949e-05	4.52093e-05	0	3.62654e-05	0.000119395	0	0.000122305	6.80903e-05	0	7.74747e-05	0
698	0.000236983	6.08991e-05	0	0	0	0	0	8.39832e-05	0	2.1e-05	4.59495e-05	2.63389e-05	6.64423e-06	0	6.38125e-05	9.79807e-05	7.78149e-05	6.2e-05	0	0	2.75938e-05	0.000115272	0	0.000135983	4.89495e-05	0	0.000107983	0
699	0.000181654	1.49297e-05	0	0	0.000110034	4.4827e-05	6.93441e-05	7.97243e-05	4.27928e-05	4.84468e-05	1.22795e-05	5.95171e-05	0	7.41255e-06	5.49316e-05	0.000132105	0.000136517	6.88954e-05	3.03441e-05	0	4.73099e-05	0.000169	0	0.000137586	9.88612e-05	0	0.000130483	0
700	0.000174712	0	0	0	0.000101141	2.97121e-05	3.35691e-05	8.0714e-05	4.2142e-05	4.32841e-05	0	3.57178e-05	0	0	8.3285e-05	6.81497e-05	0.000123142	6.72841e-05	5.58551e-05	0	5.55691e-05	0.000166998	0	9.01459e-05	0.000106429	0	0.000137714	0
